# Supplementary material for: ERK1/2 is an ancestral organising signal in spiral cleavage
Source: Nat Commun. 2022 Apr 28;13:2286. doi: 10.1038/s41467-022-30004-4 (PMC9050690; doi:10.1038/s41467-022-30004-4)
Supplement: Supplementary file 5 — Supplementary Data 2 [file 41467_2022_30004_MOESM5_ESM.xlsx]

## Sheet: GO_10mostoverrepresented
condition	regulation	ontology	category	term	numDEInCat	numInCat	over represented pvalue
BFA CB	down	BP	GO:0045944	positive regulation of transcription by RNA polymerase II	15	742	6.88485906300908e-11
			GO:0006357	regulation of transcription by RNA polymerase II	11	403	1.27520327087123e-09
			GO:0048485	sympathetic nervous system development	3	8	6.04718774143261e-07
			GO:0035136	forelimb morphogenesis	3	9	8.80283333336652e-07
			GO:0000122	negative regulation of transcription by RNA polymerase II	9	519	2.12907207230844e-06
			GO:0009800	cinnamic acid biosynthetic process	2	2	4.75207258184137e-06
			GO:0045893	positive regulation of transcription, DNA-templated	8	447	6.87930836671621e-06
			GO:0030154	cell differentiation	8	467	9.779115087979e-06
			GO:0045892	negative regulation of transcription, DNA-templated	7	340	1.06282837144405e-05
			GO:0055062	phosphate ion homeostasis	2	4	2.79302021067618e-05
BFA CB	down	CC	GO:0005634	nucleus	31	4359	5.23876356595159e-10
			GO:0032444	activin responsive factor complex	2	3	1.39719858924156e-05
			GO:0000790	nuclear chromatin	5	196	7.50872795313841e-05
			GO:0005667	transcription regulator complex	4	122	0.000155310567882925
			GO:0046581	intercellular canaliculus	1	4	0.00909191179308045
			GO:0002116	semaphorin receptor complex	1	4	0.00960562620630384
			GO:0062023	collagen-containing extracellular matrix	5	665	0.0164035312287767
			GO:0034464	BBSome	1	8	0.0173871883529224
			GO:0005576	extracellular region	9	1853	0.0205861459391664
			GO:0098797	plasma membrane protein complex	1	9	0.0231453785423754
BFA CB	down	MF	GO:0000981	DNA-binding transcription factor activity, RNA polymerase II-specific	12	289	0
			GO:0043565	sequence-specific DNA binding	18	418	1.06274745178001e-18
			GO:0000977	RNA polymerase II transcription regulatory region sequence-specific DNA binding	10	230	6.24502893108537e-11
			GO:0003700	DNA-binding transcription factor activity	13	521	6.50721641588203e-11
			GO:0045548	phenylalanine ammonia-lyase activity	2	2	4.75207258184137e-06
			GO:0001228	DNA-binding transcription activator activity, RNA polymerase II-specific	6	220	9.25267447976805e-06
			GO:0046982	protein heterodimerization activity	6	257	2.21897402837395e-05
			GO:0005109	frizzled binding	3	38	8.14090104470697e-05
			GO:0000978	RNA polymerase II cis-regulatory region sequence-specific DNA binding	6	358	0.000139065761236373
			GO:0001227	DNA-binding transcription repressor activity, RNA polymerase II-specific	4	129	0.000188656029600606
BFA CB	up	BP	GO:0031648	protein destabilization	2	35	0.000365682685068668
			GO:0035470	positive regulation of vascular wound healing	1	1	0.000628087285603268
			GO:0051024	positive regulation of immunoglobulin secretion	1	1	0.000628087285603268
			GO:0060096	serotonin secretion, neurotransmission	1	1	0.000628087285603268
			GO:0060691	epithelial cell maturation involved in salivary gland development	1	1	0.000628087285603268
			GO:1900100	positive regulation of plasma cell differentiation	1	1	0.000628087285603268
			GO:1900102	negative regulation of endoplasmic reticulum unfolded protein response	1	1	0.000628087285603268
			GO:1903489	positive regulation of lactation	1	1	0.000628087285603268
			GO:0006990	positive regulation of transcription from RNA polymerase II promoter involved in unfolded protein response	1	2	0.0014824691087773
			GO:0045348	positive regulation of MHC class II biosynthetic process	1	2	0.00151855806444822
BFA CB	up	CC	GO:0031501	mannosyltransferase complex	1	4	0.00312769372097136
			GO:0070083	clathrin-sculpted monoamine transport vesicle membrane	1	5	0.00398196609180944
			GO:1990635	proximal dendrite	1	7	0.00594097810154118
			GO:0071666	Slit-Robo signaling complex	1	7	0.00637056453696108
			GO:0016028	rhabdomere	1	8	0.00674674350303854
			GO:0002081	outer acrosomal membrane	1	9	0.00775764996033278
			GO:0010339	external side of cell wall	1	14	0.0104863147898802
			GO:0002080	acrosomal membrane	1	14	0.0112182340197203
			GO:0009277	fungal-type cell wall	1	18	0.0125892470283282
			GO:0098691	dopaminergic synapse	1	25	0.0192424385572927
BFA CB	up	MF	GO:0004553	hydrolase activity, hydrolyzing O-glycosyl compounds	2	51	0.00076302499815826
			GO:0017076	purine nucleotide binding	1	3	0.0024807129575547
			GO:0004074	biliverdin reductase (NAD(P)+) activity	1	4	0.00251696811276673
			GO:0003938	IMP dehydrogenase activity	1	4	0.00302433829643778
			GO:0042602	riboflavin reductase (NADPH) activity	1	5	0.00318443781549026
			GO:0000009	alpha-1,6-mannosyltransferase activity	1	5	0.00392402333861905
			GO:0004376	glycolipid mannosyltransferase activity	1	6	0.00482967764897102
			GO:0005335	serotonin:sodium symporter activity	1	12	0.0101466853259237
			GO:0015279	store-operated calcium channel activity	1	13	0.0113847169233717
			GO:0044389	ubiquitin-like protein ligase binding	1	15	0.0120184687001242
BFA L	Down	BP	GO:0035794	positive regulation of mitochondrial membrane permeability	3	7	1.13903779115891e-05
			GO:0010940	positive regulation of necrotic cell death	3	9	2.71015473561383e-05
			GO:0010917	negative regulation of mitochondrial membrane potential	3	18	0.00024715348443857
			GO:0061180	mammary gland epithelium development	2	5	0.000463401793538343
			GO:0006508	proteolysis	7	299	0.00422214570864142
			GO:0042694	muscle cell fate specification	2	16	0.00496434556889971
			GO:0042744	hydrogen peroxide catabolic process	3	52	0.00522397213454998
			GO:0007589	body fluid secretion	2	18	0.00621604069482665
			GO:0003100	regulation of systemic arterial blood pressure by endothelin	1	1	0.00657384424175272
			GO:0043114	regulation of vascular permeability	2	19	0.00680730389956201
BFA L	down	CC	GO:0035578	azurophil granule lumen	3	34	0.00158484038385461
			GO:0005576	extracellular region	23	1853	0.00348669901868451
			GO:0071944	cell periphery	3	57	0.00655083981076868
			GO:0031302	intrinsic component of endosome membrane	1	1	0.00657384424175272
			GO:0032444	activin responsive factor complex	1	3	0.0202666686221085
			GO:0042151	nematocyst	1	3	0.0203991902763085
BFA L	Down	MF	GO:0004252	serine-type endopeptidase activity	8	289	0.000807368264015803
			GO:0019806	bromide peroxidase activity	2	12	0.00269688767808203
			GO:0004601	peroxidase activity	3	42	0.00281425443375739
			GO:0018834	dichloromethane dehalogenase activity	1	1	0.00692510008356506
			GO:0031718	type 1 cannabinoid receptor binding	1	1	0.00699768391936855
			GO:0016263	glycoprotein-N-acetylgalactosamine 3-beta-galactosyltransferase activity	2	24	0.0116765429249791
			GO:0000773	phosphatidyl-N-methylethanolamine N-methyltransferase activity	1	2	0.0138289361382935
			GO:0004608	phosphatidylethanolamine N-methyltransferase activity	1	2	0.0138289361382935
			GO:0080101	phosphatidyl-N-dimethylethanolamine N-methyltransferase activity	1	2	0.0138289361382935
			GO:0005152	interleukin-1 receptor antagonist activity	1	3	0.019542797146308
BFA L	Up	BP	GO:0009308	amine metabolic process	2	31	0.000817222012362705
			GO:0016192	vesicle-mediated transport	3	144	0.00100736087406782
			GO:0086069	bundle of His cell to Purkinje myocyte communication	1	1	0.00162198466004649
			GO:0032273	positive regulation of protein polymerization	1	3	0.00324423998064247
			GO:0032298	positive regulation of DNA-dependent DNA replication initiation	1	2	0.00324682968347823
			GO:0061186	negative regulation of silent mating-type cassette heterochromatin assembly	1	2	0.00324682968347823
			GO:0090282	positive regulation of transcription involved in G2/M transition of mitotic cell cycle	1	2	0.00324682968347823
			GO:1903468	positive regulation of DNA replication initiation	1	2	0.00324682968347823
			GO:2000221	negative regulation of pseudohyphal growth	1	2	0.00324682968347823
			GO:0006313	transposition, DNA-mediated	1	3	0.00341299700619182
BFA L	Up	CC	GO:0005789	endoplasmic reticulum membrane	9	958	5.46629838988965e-06
			GO:0097229	sperm end piece	1	1	0.00162470403531284
			GO:0097427	microtubule bundle	1	2	0.00217600781922098
			GO:0000151	ubiquitin ligase complex	2	72	0.00481164236128298
			GO:0071797	LUBAC complex	1	5	0.0075299310729094
			GO:0097224	sperm connecting piece	1	8	0.011533632614831
			GO:0043231	intracellular membrane-bounded organelle	4	703	0.0181438922247402
			GO:0097228	sperm principal piece	1	14	0.020395054041049
			GO:0097225	sperm midpiece	1	18	0.0265341577325419
BFA L	Up	MF	GO:0070330	aromatase activity	7	112	1.33060390119958e-10
			GO:0020037	heme binding	8	387	4.57946889383516e-08
			GO:0005506	iron ion binding	7	372	5.79598456147843e-07
			GO:0101020	estrogen 16-alpha-hydroxylase activity	2	24	0.000415079138819862
			GO:0004497	monooxygenase activity	3	115	0.000562454609940432
			GO:0031013	troponin I binding	1	1	0.00162198466004649
			GO:0051267	CP2 mannose-ethanolamine phosphotransferase activity	1	2	0.00324682968347105
			GO:0017076	purine nucleotide binding	1	3	0.00463008276134568
			GO:0070576	vitamin D 24-hydroxylase activity	1	5	0.00602151705439705
			GO:0016780	phosphotransferase activity, for other substituted phosphate groups	1	6	0.00874583521255429
U0126 CB	down	BP	GO:0045944	positive regulation of transcription by RNA polymerase II	15	742	1.49739268445416e-07
			GO:0021983	pituitary gland development	3	15	1.74547725768625e-05
			GO:0021533	cell differentiation in hindbrain	2	3	3.33814884212961e-05
			GO:0030518	intracellular steroid hormone receptor signaling pathway	2	4	7.09478317234152e-05
			GO:0021797	forebrain anterior/posterior pattern specification	2	5	0.000122517128409568
			GO:0045165	cell fate commitment	4	63	0.000147154505378909
			GO:0021902	commitment of neuronal cell to specific neuron type in forebrain	2	8	0.000337057146838958
			GO:0035136	forelimb morphogenesis	2	9	0.000480191421892388
			GO:0006357	regulation of transcription by RNA polymerase II	7	403	0.000609957048649185
			GO:0000122	negative regulation of transcription by RNA polymerase II	8	519	0.000622209009232534
U0126 CB	down	CC	GO:0032444	activin responsive factor complex	2	3	3.57055218832797e-05
			GO:0019012	virion	3	13	3.7145781270602e-05
			GO:0000790	nuclear chromatin	6	196	8.08315390428626e-05
			GO:1904115	axon cytoplasm	3	45	0.000805225499070824
			GO:0005634	nucleus	28	4359	0.00215046333971336
			GO:0034681	integrin alpha11-beta1 complex	1	1	0.00359578921368618
			GO:0005667	transcription regulator complex	3	122	0.00977482598762328
			GO:0060053	neurofilament cytoskeleton	1	4	0.0277083998117872
			GO:0031673	H zone	1	7	0.0372875845360222
			GO:0031523	Myb complex	1	9	0.0480955539094413
U0126 CB	down	MF	GO:0000981	DNA-binding transcription factor activity, RNA polymerase II-specific	12	289	5.19465413584967e-10
			GO:0043565	sequence-specific DNA binding	13	418	3.11633243578509e-09
			GO:0003700	DNA-binding transcription factor activity	12	521	4.27723863345308e-07
			GO:0001228	DNA-binding transcription activator activity, RNA polymerase II-specific	8	220	1.39905593237696e-06
			GO:0000978	RNA polymerase II cis-regulatory region sequence-specific DNA binding	9	358	5.57181615056376e-06
			GO:0005109	frizzled binding	3	38	0.000332650724710566
			GO:0046332	SMAD binding	3	45	0.000728739689332874
			GO:0000977	RNA polymerase II transcription regulatory region sequence-specific DNA binding	5	230	0.00142050640404618
			GO:0005368	taurine transmembrane transporter activity	1	1	0.00332134395331032
			GO:0038064	collagen receptor activity	1	1	0.00359578921368618
U0126 CB	up	BP	GO:0048675	axon extension	2	47	0.00110004327821891
			GO:0042984	regulation of amyloid precursor protein biosynthetic process	1	3	0.00174885880255478
			GO:0007522	visceral muscle development	1	2	0.00221429334381299
			GO:0010430	fatty acid omega-oxidation	1	4	0.00267474445796699
			GO:1902254	negative regulation of intrinsic apoptotic signaling pathway by p53 class mediator	1	6	0.00378514670955417
			GO:0007525	somatic muscle development	1	8	0.00596648344488172
			GO:0060378	regulation of brood size	1	9	0.0061777330308808
			GO:0098609	cell-cell adhesion	2	138	0.00702582308717326
			GO:1903364	positive regulation of cellular protein catabolic process	1	12	0.00776418874613583
			GO:0045463	R8 cell development	1	5	0.00887030340958809
U0126 CB	up	CC	GO:0005863	striated muscle myosin thick filament	1	4	0.00322256263885548
			GO:0035102	PRC1 complex	1	10	0.00724604009819767
			GO:0002081	outer acrosomal membrane	1	9	0.00730301067699244
			GO:0000324	fungal-type vacuole	1	15	0.00937640650138251
			GO:0002080	acrosomal membrane	1	14	0.0102464392948575
			GO:0048787	presynaptic active zone membrane	1	21	0.0185064201242278
			GO:0005919	pleated septate junction	1	23	0.0194692507856133
			GO:0005918	septate junction	1	33	0.0280928088347257
			GO:0031674	I band	1	46	0.0330730019374031
			GO:0000794	condensed nuclear chromosome	1	54	0.0410786879981206
U0126 CB	up	MF	GO:0005504	fatty acid binding	1	19	0.0122512222381644
			GO:0016705	oxidoreductase activity, acting on paired donors, with incorporation or reduction of molecular oxygen	1	22	0.0145973182060002
			GO:0032934	sterol binding	1	25	0.0168982929614258
			GO:0035612	AP-2 adaptor complex binding	1	18	0.0181395566933974
			GO:0030676	Rac guanyl-nucleotide exchange factor activity	1	16	0.0212753480882145
			GO:0005509	calcium ion binding	4	1440	0.0243477990175795
			GO:0002039	p53 binding	1	43	0.0346842716253108
			GO:0004364	glutathione transferase activity	1	68	0.0364514416108396
U0126 CB	up	BP	GO:0060231	mesenchymal to epithelial transition	3	3	1.47320385814935e-06
			GO:0030182	neuron differentiation	9	114	6.71618572892653e-06
			GO:0051145	smooth muscle cell differentiation	3	5	1.44830916070713e-05
			GO:0061180	mammary gland epithelium development	3	5	1.44830916070811e-05
			GO:0060070	canonical Wnt signaling pathway	6	56	4.24934534241183e-05
			GO:0048644	muscle organ morphogenesis	3	7	4.9835165260724e-05
			GO:0001822	kidney development	8	115	5.44617414470048e-05
			GO:0045165	cell fate commitment	6	63	8.31618387173871e-05
			GO:0001838	embryonic epithelial tube formation	2	2	0.000129825072593577
			GO:0030237	female sex determination	2	2	0.000129825072593577
U0126 L	down	CC	GO:0005861	troponin complex	3	9	0.000117587698853056
			GO:0030428	cell septum	3	13	0.000386992695636614
			GO:0005615	extracellular space	33	1571	0.000596797005809193
			GO:0032982	myosin filament	2	7	0.00262493704985568
			GO:0071944	cell periphery	4	57	0.00409101501159246
			GO:0005576	extracellular region	34	1853	0.00451668090370912
			GO:0015629	actin cytoskeleton	7	182	0.00506933890203479
			GO:0000790	nuclear chromatin	7	196	0.00751269633137833
			GO:0016459	myosin complex	3	36	0.00795969487368524
			GO:0043196	varicosity	2	14	0.0107901788346415
U0126 L	down	MF	GO:0000977	RNA polymerase II transcription regulatory region sequence-specific DNA binding	18	230	1.76895676205626e-10
			GO:0000981	DNA-binding transcription factor activity, RNA polymerase II-specific	16	289	2.63124770558714e-07
			GO:0003700	DNA-binding transcription factor activity	21	521	7.4753950442382e-07
			GO:0005125	cytokine activity	7	49	1.35188175477677e-06
			GO:0000978	RNA polymerase II cis-regulatory region sequence-specific DNA binding	16	358	4.32565852596492e-06
			GO:0001228	DNA-binding transcription activator activity, RNA polymerase II-specific	12	220	9.62181847180956e-06
			GO:0005109	frizzled binding	5	38	6.92867838945214e-05
			GO:0043565	sequence-specific DNA binding	14	418	0.000360154096734763
			GO:0004252	serine-type endopeptidase activity	11	289	0.000533909783205232
			GO:0004100	chitin synthase activity	3	15	0.000605323565369733
U0126 L	down	BP	GO:2000179	positive regulation of neural precursor cell proliferation	2	22	5.48613712082697e-05
			GO:0015908	fatty acid transport	2	23	5.91784613001688e-05
			GO:0015918	sterol transport	2	24	6.41785563527311e-05
			GO:0035912	dorsal aorta morphogenesis	1	2	0.000996228013021694
			GO:1905224	clathrin-coated pit assembly	1	2	0.00102115104233031
			GO:0072554	blood vessel lumenization	1	3	0.00150069390163128
			GO:0003208	cardiac ventricle morphogenesis	1	4	0.00199060690569867
			GO:0021767	mammillary body development	1	4	0.00200172093203223
			GO:0021855	hypothalamus cell migration	1	4	0.00200172093203223
			GO:0061374	mammillothalamic axonal tract development	1	4	0.00200172093203223
U0126 L	down	CC	GO:0000324	fungal-type vacuole	2	15	2.46124987119187e-05
			GO:0070701	mucus layer	1	1	0.000501038031632478
			GO:0042599	lamellar body	1	3	0.00153070377841353
			GO:1901588	dendritic microtubule	1	3	0.00153070377841353
			GO:0071797	LUBAC complex	1	5	0.00251993346244296
			GO:0005635	nuclear envelope	2	164	0.00303140258064171
			GO:0005615	extracellular space	4	1571	0.00665647090921808
			GO:0035371	microtubule plus-end	1	20	0.0100795064960086
			GO:0005881	cytoplasmic microtubule	1	42	0.0209340308359327
			GO:0000151	ubiquitin ligase complex	1	72	0.0356156002526703
U0126 L	up	BP	GO:2000179	positive regulation of neural precursor cell proliferation	2	22	5.48613712082697e-05
			GO:0015908	fatty acid transport	2	23	5.91784613001688e-05
			GO:0015918	sterol transport	2	24	6.41785563527311e-05
			GO:0035912	dorsal aorta morphogenesis	1	2	0.000996228013021694
			GO:1905224	clathrin-coated pit assembly	1	2	0.00102115104233031
			GO:0072554	blood vessel lumenization	1	3	0.00150069390163128
			GO:0003208	cardiac ventricle morphogenesis	1	4	0.00199060690569867
			GO:0021767	mammillary body development	1	4	0.00200172093203223
			GO:0021855	hypothalamus cell migration	1	4	0.00200172093203223
			GO:0061374	mammillothalamic axonal tract development	1	4	0.00200172093203223
U0126 L	up	CC	GO:0000324	fungal-type vacuole	2	15	2.46124987119187e-05
			GO:0070701	mucus layer	1	1	0.000501038031632478
			GO:0042599	lamellar body	1	3	0.00153070377841353
			GO:1901588	dendritic microtubule	1	3	0.00153070377841353
			GO:0071797	LUBAC complex	1	5	0.00251993346244296
			GO:0005635	nuclear envelope	2	164	0.00303140258064171
			GO:0005615	extracellular space	4	1571	0.00665647090921808
			GO:0035371	microtubule plus-end	1	20	0.0100795064960086
			GO:0005881	cytoplasmic microtubule	1	42	0.0209340308359327
			GO:0000151	ubiquitin ligase complex	1	72	0.0356156002526703
U0126 L	up	MF	GO:0005504	fatty acid binding	2	19	4.01389627636503e-05
			GO:0032934	sterol binding	2	25	7.06896613055037e-05
			GO:0015485	cholesterol binding	2	74	0.000626615296203497
			GO:0004301	epoxide hydrolase activity	1	10	0.00500280512572643
			GO:0000287	magnesium ion binding	2	222	0.00544099169767297
			GO:0016688	L-ascorbate peroxidase activity	1	19	0.00945579091731759
			GO:0030332	cyclin binding	1	19	0.00954672703400641
			GO:0051010	microtubule plus-end binding	1	30	0.0151014411116996
			GO:0030276	clathrin binding	1	39	0.0195159821087994
			GO:0043130	ubiquitin binding	1	60	0.0297859989844848

## Sheet: GO_terms_per_condition
	category	over_represented_pvalue	under_represented_pvalue	numDEInCat	numInCat	term	ontology	Experimental_condition
9182	GO:0045944	6.88486e-11	1	15	742	positive regulation of transcription by RNA polymerase II	BP	BFA_CB_down_go_BP
2346	GO:0006357	1.2752e-09	1	11	403	regulation of transcription by RNA polymerase II	BP	BFA_CB_down_go_BP
9796	GO:0048485	6.04719e-07	1	3	8	sympathetic nervous system development	BP	BFA_CB_down_go_BP
7312	GO:0035136	8.80283e-07	1	3	9	forelimb morphogenesis	BP	BFA_CB_down_go_BP
56	GO:0000122	2.12907e-06	1	9	519	negative regulation of transcription by RNA polymerase II	BP	BFA_CB_down_go_BP
3710	GO:0009800	4.75207e-06	1	2	2	cinnamic acid biosynthetic process	BP	BFA_CB_down_go_BP
9157	GO:0045893	6.87931e-06	0.999999	8	447	positive regulation of transcription, DNA-templated	BP	BFA_CB_down_go_BP
5611	GO:0030154	9.77912e-06	0.999999	8	467	cell differentiation	BP	BFA_CB_down_go_BP
9156	GO:0045892	1.06283e-05	0.999999	7	340	negative regulation of transcription, DNA-templated	BP	BFA_CB_down_go_BP
10752	GO:0055062	2.79302e-05	1	2	4	phosphate ion homeostasis	BP	BFA_CB_down_go_BP
12360	GO:0072210	2.79302e-05	1	2	4	metanephric nephron development	BP	BFA_CB_down_go_BP
12875	GO:0097275	2.79302e-05	1	2	4	cellular ammonium homeostasis	BP	BFA_CB_down_go_BP
12876	GO:0097276	2.79302e-05	1	2	4	cellular creatinine homeostasis	BP	BFA_CB_down_go_BP
12877	GO:0097277	2.79302e-05	1	2	4	cellular urea homeostasis	BP	BFA_CB_down_go_BP
10760	GO:0055075	4.73001e-05	1	2	5	potassium ion homeostasis	BP	BFA_CB_down_go_BP
12637	GO:0090263	5.33827e-05	0.999998	4	91	positive regulation of canonical Wnt signaling pathway	BP	BFA_CB_down_go_BP
12312	GO:0072044	6.89294e-05	1	2	6	collecting duct development	BP	BFA_CB_down_go_BP
12307	GO:0072017	9.6129e-05	1	2	7	distal tubule development	BP	BFA_CB_down_go_BP
7313	GO:0035137	0.000101896	1	2	7	hindlimb morphogenesis	BP	BFA_CB_down_go_BP
5633	GO:0030182	0.000119071	0.999995	4	114	neuron differentiation	BP	BFA_CB_down_go_BP
5911	GO:0030857	0.00013757	0.999999	2	7	negative regulation of epithelial cell differentiation	BP	BFA_CB_down_go_BP
3755	GO:0009953	0.000169373	0.999996	3	48	dorsal/ventral pattern formation	BP	BFA_CB_down_go_BP
2481	GO:0006559	0.000356776	0.999997	2	13	L-phenylalanine catabolic process	BP	BFA_CB_down_go_BP
2825	GO:0007179	0.000359766	0.999989	3	62	transforming growth factor beta receptor signaling pathway	BP	BFA_CB_down_go_BP
12607	GO:0090190	0.000361818	0.999997	2	13	positive regulation of branching involved in ureteric bud morphogenesis	BP	BFA_CB_down_go_BP
9787	GO:0048468	0.000365852	0.999997	2	13	cell development	BP	BFA_CB_down_go_BP
10735	GO:0055007	0.000417088	0.999996	2	14	cardiac muscle cell differentiation	BP	BFA_CB_down_go_BP
10763	GO:0055078	0.00042668	0.999996	2	14	sodium ion homeostasis	BP	BFA_CB_down_go_BP
3229	GO:0008284	0.000442014	0.999958	5	284	positive regulation of cell population proliferation	BP	BFA_CB_down_go_BP
610	GO:0001947	0.000443582	0.999985	3	66	heart looping	BP	BFA_CB_down_go_BP
7644	GO:0035909	0.000464733	0.999996	2	14	aorta morphogenesis	BP	BFA_CB_down_go_BP
5460	GO:0021983	0.000478	0.999996	2	15	pituitary gland development	BP	BFA_CB_down_go_BP
12789	GO:0097070	0.000545009	0.999995	2	16	ductus arteriosus closure	BP	BFA_CB_down_go_BP
5792	GO:0030510	0.00055255	0.999995	2	16	regulation of BMP signaling pathway	BP	BFA_CB_down_go_BP
687	GO:0002088	0.000558762	0.999994	2	16	lens development in camera-type eye	BP	BFA_CB_down_go_BP
7391	GO:0035265	0.000643601	0.999993	2	16	organ growth	BP	BFA_CB_down_go_BP
6867	GO:0033504	0.000784156	0.999991	2	19	floor plate development	BP	BFA_CB_down_go_BP
9055	GO:0045662	0.000908002	0.999988	2	19	negative regulation of myoblast differentiation	BP	BFA_CB_down_go_BP
8368	GO:0043066	0.00105312	0.999877	5	347	negative regulation of apoptotic process	BP	BFA_CB_down_go_BP
4087	GO:0010960	0.0012979	0.99998	2	24	magnesium ion homeostasis	BP	BFA_CB_down_go_BP
476	GO:0001702	0.00138711	0.999977	2	25	gastrulation with mouth forming second	BP	BFA_CB_down_go_BP
899	GO:0003091	0.00166425	0.99997	2	27	renal water homeostasis	BP	BFA_CB_down_go_BP
11014	GO:0060412	0.00170214	0.999969	2	28	ventricular septum morphogenesis	BP	BFA_CB_down_go_BP
10759	GO:0055074	0.00189104	0.999963	2	29	calcium ion homeostasis	BP	BFA_CB_down_go_BP
3100	GO:0008052	0.00214758	1	1	1	sensory organ boundary specification	BP	BFA_CB_down_go_BP
913	GO:0003142	0.00214795	1	1	1	cardiogenic plate morphogenesis	BP	BFA_CB_down_go_BP
915	GO:0003144	0.00214795	1	1	1	embryonic heart tube formation	BP	BFA_CB_down_go_BP
10949	GO:0060302	0.0021482	1	1	1	negative regulation of cytokine activity	BP	BFA_CB_down_go_BP
11066	GO:0060513	0.0021482	1	1	1	prostatic bud formation	BP	BFA_CB_down_go_BP
11164	GO:0060825	0.0021482	1	1	1	fibroblast growth factor receptor signaling pathway involved in neural plate anterior/posterior pattern formation	BP	BFA_CB_down_go_BP
12609	GO:0090193	0.0021482	1	1	1	positive regulation of glomerulus development	BP	BFA_CB_down_go_BP
14485	GO:1905006	0.0021482	1	1	1	negative regulation of epithelial to mesenchymal transition involved in endocardial cushion formation	BP	BFA_CB_down_go_BP
14984	GO:2000313	0.0021482	1	1	1	regulation of fibroblast growth factor receptor signaling pathway involved in neural plate anterior/posterior pattern formation	BP	BFA_CB_down_go_BP
10833	GO:0060056	0.0021539	1	1	1	mammary gland involution	BP	BFA_CB_down_go_BP
11061	GO:0060492	0.00216086	1	1	1	lung induction	BP	BFA_CB_down_go_BP
11104	GO:0060638	0.00216086	1	1	1	mesenchymal-epithelial cell signaling	BP	BFA_CB_down_go_BP
5307	GO:0021501	0.00216198	1	1	1	prechordal plate formation	BP	BFA_CB_down_go_BP
7412	GO:0035310	0.00218097	1	1	1	notum cell fate specification	BP	BFA_CB_down_go_BP
8219	GO:0042693	0.00218097	1	1	1	muscle cell fate commitment	BP	BFA_CB_down_go_BP
3716	GO:0009821	0.0021944	1	1	1	alkaloid biosynthetic process	BP	BFA_CB_down_go_BP
8196	GO:0042617	0.0021944	1	1	1	paclitaxel biosynthetic process	BP	BFA_CB_down_go_BP
8187	GO:0042593	0.00221111	0.999868	3	115	glucose homeostasis	BP	BFA_CB_down_go_BP
926	GO:0003167	0.00221888	1	1	1	atrioventricular bundle cell differentiation	BP	BFA_CB_down_go_BP
5311	GO:0021510	0.00243437	0.999946	2	31	spinal cord development	BP	BFA_CB_down_go_BP
7604	GO:0035810	0.0025279	0.999943	2	34	positive regulation of urine volume	BP	BFA_CB_down_go_BP
8598	GO:0043588	0.00255128	0.999942	2	33	skin development	BP	BFA_CB_down_go_BP
921	GO:0003151	0.00258672	0.999941	2	34	outflow tract morphogenesis	BP	BFA_CB_down_go_BP
9951	GO:0048839	0.00258787	0.999941	2	33	inner ear development	BP	BFA_CB_down_go_BP
670	GO:0002062	0.00268736	0.999937	2	35	chondrocyte differentiation	BP	BFA_CB_down_go_BP
8970	GO:0045444	0.00272775	0.999936	2	35	fat cell differentiation	BP	BFA_CB_down_go_BP
9017	GO:0045595	0.00313746	0.999921	2	35	regulation of cell differentiation	BP	BFA_CB_down_go_BP
8003	GO:0042127	0.00331242	0.999772	3	134	regulation of cell population proliferation	BP	BFA_CB_down_go_BP
11165	GO:0060827	0.00427904	0.999995	1	2	regulation of canonical Wnt signaling pathway involved in neural plate anterior/posterior pattern formation	BP	BFA_CB_down_go_BP
14897	GO:2000053	0.00427904	0.999995	1	2	regulation of Wnt signaling pathway involved in dorsal/ventral axis specification	BP	BFA_CB_down_go_BP
1005	GO:0003357	0.0042984	0.999995	1	2	noradrenergic neuron differentiation	BP	BFA_CB_down_go_BP
632	GO:0001987	0.00433259	0.999995	1	2	vasoconstriction of artery involved in baroreceptor response to lowering of systemic arterial blood pressure	BP	BFA_CB_down_go_BP
9123	GO:0045818	0.00433259	0.999995	1	2	negative regulation of glycogen catabolic process	BP	BFA_CB_down_go_BP
9124	GO:0045819	0.00433259	0.999995	1	2	positive regulation of glycogen catabolic process	BP	BFA_CB_down_go_BP
5791	GO:0030509	0.00436328	0.999868	2	44	BMP signaling pathway	BP	BFA_CB_down_go_BP
2480	GO:0006558	0.004368	0.999995	1	2	L-phenylalanine metabolic process	BP	BFA_CB_down_go_BP
1000	GO:0003342	0.00437658	0.999995	1	2	proepicardium development	BP	BFA_CB_down_go_BP
8403	GO:0043154	0.00439197	0.999867	2	45	negative regulation of cysteine-type endopeptidase activity involved in apoptotic process	BP	BFA_CB_down_go_BP
947	GO:0003205	0.00439686	0.999995	1	2	cardiac chamber development	BP	BFA_CB_down_go_BP
9443	GO:0046884	0.00439686	0.999995	1	2	follicle-stimulating hormone secretion	BP	BFA_CB_down_go_BP
4033	GO:0010842	0.00531114	0.999822	2	48	retina layer formation	BP	BFA_CB_down_go_BP
2850	GO:0007219	0.00541892	0.999555	3	156	Notch signaling pathway	BP	BFA_CB_down_go_BP
5329	GO:0021533	0.00646735	0.999986	1	3	cell differentiation in hindbrain	BP	BFA_CB_down_go_BP
9762	GO:0048318	0.00647113	0.999986	1	3	axial mesoderm development	BP	BFA_CB_down_go_BP
11307	GO:0061303	0.00647936	0.999986	1	3	cornea development in camera-type eye	BP	BFA_CB_down_go_BP
10737	GO:0055009	0.00649094	0.999986	1	3	atrial cardiac muscle tissue morphogenesis	BP	BFA_CB_down_go_BP
11188	GO:0060923	0.00649263	0.999986	1	3	cardiac muscle cell fate commitment	BP	BFA_CB_down_go_BP
5323	GO:0021526	0.00650211	0.999986	1	3	medial motor column neuron differentiation	BP	BFA_CB_down_go_BP
11051	GO:0060480	0.00651161	0.999986	1	3	lung goblet cell differentiation	BP	BFA_CB_down_go_BP
10600	GO:0051939	0.00653245	0.999986	1	3	gamma-aminobutyric acid import	BP	BFA_CB_down_go_BP
11189	GO:0060931	0.00654364	0.999986	1	3	sinoatrial node cell development	BP	BFA_CB_down_go_BP
9862	GO:0048642	0.00661479	0.999986	1	3	negative regulation of skeletal muscle tissue development	BP	BFA_CB_down_go_BP
3805	GO:0010159	0.00662313	0.999986	1	3	specification of animal organ position	BP	BFA_CB_down_go_BP
9835	GO:0048570	0.00665889	0.999985	1	3	notochord morphogenesis	BP	BFA_CB_down_go_BP
10839	GO:0060070	0.00681353	0.99974	2	56	canonical Wnt signaling pathway	BP	BFA_CB_down_go_BP
11094	GO:0060596	0.00691165	0.999984	1	3	mammary placode formation	BP	BFA_CB_down_go_BP
6367	GO:0032092	0.0071081	0.999722	2	56	positive regulation of protein binding	BP	BFA_CB_down_go_BP
10146	GO:0050796	0.0072468	0.999714	2	58	regulation of insulin secretion	BP	BFA_CB_down_go_BP
9764	GO:0048332	0.00750999	0.999981	1	3	mesoderm morphogenesis	BP	BFA_CB_down_go_BP
10127	GO:0050767	0.00816871	0.999657	2	58	regulation of neurogenesis	BP	BFA_CB_down_go_BP
881	GO:0003007	0.00829623	0.999648	2	60	heart morphogenesis	BP	BFA_CB_down_go_BP
9095	GO:0045746	0.00863131	0.999626	2	62	negative regulation of Notch signaling pathway	BP	BFA_CB_down_go_BP
5319	GO:0021521	0.00865347	0.999972	1	4	ventral spinal cord interneuron specification	BP	BFA_CB_down_go_BP
3867	GO:0010454	0.00865489	0.999972	1	4	negative regulation of cell fate commitment	BP	BFA_CB_down_go_BP
3868	GO:0010455	0.00865489	0.999972	1	4	positive regulation of cell fate commitment	BP	BFA_CB_down_go_BP
11233	GO:0061037	0.00865626	0.999972	1	4	negative regulation of cartilage development	BP	BFA_CB_down_go_BP
5291	GO:0019953	0.00865739	0.999972	1	4	sexual reproduction	BP	BFA_CB_down_go_BP
5167	GO:0019442	0.00865932	0.999972	1	4	tryptophan catabolic process to acetyl-CoA	BP	BFA_CB_down_go_BP
7149	GO:0034516	0.00865932	0.999972	1	4	response to vitamin B6	BP	BFA_CB_down_go_BP
556	GO:0001839	0.00868916	0.999972	1	4	neural plate morphogenesis	BP	BFA_CB_down_go_BP
5800	GO:0030518	0.00870367	0.999972	1	4	intracellular steroid hormone receptor signaling pathway	BP	BFA_CB_down_go_BP
9978	GO:0048916	0.00871891	0.999972	1	4	posterior lateral line development	BP	BFA_CB_down_go_BP
11255	GO:0061072	0.0087696	0.999971	1	4	iris morphogenesis	BP	BFA_CB_down_go_BP
5913	GO:0030859	0.00893204	0.99997	1	4	polarized epithelial cell differentiation	BP	BFA_CB_down_go_BP
5382	GO:0021761	0.00901687	0.99997	1	4	limbic system development	BP	BFA_CB_down_go_BP
8897	GO:0045165	0.00903741	0.999599	2	63	cell fate commitment	BP	BFA_CB_down_go_BP
6432	GO:0032275	0.00906994	0.999969	1	4	luteinizing hormone secretion	BP	BFA_CB_down_go_BP
10891	GO:0060174	0.00959866	0.999966	1	4	limb bud formation	BP	BFA_CB_down_go_BP
13857	GO:1902287	0.00960563	0.999966	1	4	semaphorin-plexin signaling pathway involved in axon guidance	BP	BFA_CB_down_go_BP
8236	GO:0042733	0.0100596	0.999527	2	68	embryonic digit morphogenesis	BP	BFA_CB_down_go_BP
3679	GO:0009653	0.010586	0.999489	2	66	anatomical structure morphogenesis	BP	BFA_CB_down_go_BP
11312	GO:0061312	0.0107229	0.999954	1	5	BMP signaling pathway involved in heart development	BP	BFA_CB_down_go_BP
639	GO:0001997	0.0107852	0.999954	1	5	positive regulation of the force of heart contraction by epinephrine-norepinephrine	BP	BFA_CB_down_go_BP
479	GO:0001706	0.0107949	0.999954	1	5	endoderm formation	BP	BFA_CB_down_go_BP
10931	GO:0060272	0.0108132	0.999954	1	5	embryonic skeletal joint morphogenesis	BP	BFA_CB_down_go_BP
10821	GO:0060044	0.0108161	0.999954	1	5	negative regulation of cardiac muscle cell proliferation	BP	BFA_CB_down_go_BP
10836	GO:0060061	0.0108268	0.999954	1	5	Spemann organizer formation	BP	BFA_CB_down_go_BP
5809	GO:0030540	0.0108349	0.999954	1	5	female genitalia development	BP	BFA_CB_down_go_BP
5420	GO:0021871	0.0108555	0.999953	1	5	forebrain regionalization	BP	BFA_CB_down_go_BP
919	GO:0003149	0.0109023	0.999953	1	5	membranous septum morphogenesis	BP	BFA_CB_down_go_BP
7068	GO:0034344	0.0111832	0.99995	1	5	regulation of type III interferon production	BP	BFA_CB_down_go_BP
510	GO:0001756	0.0116669	0.999407	2	71	somitogenesis	BP	BFA_CB_down_go_BP
5444	GO:0021935	0.0118935	0.999944	1	5	cerebellar granule cell precursor tangential migration	BP	BFA_CB_down_go_BP
5612	GO:0030155	0.0128474	0.999313	2	75	regulation of cell adhesion	BP	BFA_CB_down_go_BP
12776	GO:0097053	0.0129196	0.999931	1	6	L-kynurenine catabolic process	BP	BFA_CB_down_go_BP
8525	GO:0043420	0.012953	0.999931	1	6	anthranilate metabolic process	BP	BFA_CB_down_go_BP
2172	GO:0006006	0.0129809	0.999301	2	78	glucose metabolic process	BP	BFA_CB_down_go_BP
662	GO:0002043	0.0129988	0.99993	1	6	blood vessel endothelial cell proliferation involved in sprouting angiogenesis	BP	BFA_CB_down_go_BP
7276	GO:0035051	0.0130703	0.999929	1	6	cardiocyte differentiation	BP	BFA_CB_down_go_BP
12270	GO:0071908	0.0133157	0.999927	1	6	determination of intestine left/right asymmetry	BP	BFA_CB_down_go_BP
7915	GO:0039528	0.013336	0.999927	1	6	cytoplasmic pattern recognition receptor signaling pathway in response to virus	BP	BFA_CB_down_go_BP
7917	GO:0039530	0.0134135	0.999926	1	6	MDA-5 signaling pathway	BP	BFA_CB_down_go_BP
8560	GO:0043525	0.0134713	0.999261	2	77	positive regulation of neuron apoptotic process	BP	BFA_CB_down_go_BP
5365	GO:0021688	0.0135934	0.999927	1	5	cerebellar molecular layer formation	BP	BFA_CB_down_go_BP
9855	GO:0048631	0.0135934	0.999927	1	5	regulation of skeletal muscle tissue growth	BP	BFA_CB_down_go_BP
11176	GO:0060853	0.0135934	0.999927	1	5	Notch signaling pathway involved in arterial endothelial cell fate commitment	BP	BFA_CB_down_go_BP
12795	GO:0097102	0.0135934	0.999927	1	5	endothelial tip cell fate specification	BP	BFA_CB_down_go_BP
13075	GO:0098773	0.0135934	0.999927	1	5	skin epidermis development	BP	BFA_CB_down_go_BP
9902	GO:0048712	0.0137446	0.999922	1	6	negative regulation of astrocyte differentiation	BP	BFA_CB_down_go_BP
2941	GO:0007399	0.0148549	0.998232	3	229	nervous system development	BP	BFA_CB_down_go_BP
11112	GO:0060676	0.0150319	0.999904	1	7	ureteric bud formation	BP	BFA_CB_down_go_BP
5731	GO:0030334	0.0150352	0.999125	2	82	regulation of cell migration	BP	BFA_CB_down_go_BP
8461	GO:0043278	0.0151088	0.999903	1	7	response to morphine	BP	BFA_CB_down_go_BP
11241	GO:0061049	0.0151689	0.999902	1	7	cell growth involved in cardiac muscle cell development	BP	BFA_CB_down_go_BP
11004	GO:0060394	0.0151884	0.999902	1	7	negative regulation of pathway-restricted SMAD protein phosphorylation	BP	BFA_CB_down_go_BP
9943	GO:0048813	0.0152017	0.99911	2	83	dendrite morphogenesis	BP	BFA_CB_down_go_BP
3773	GO:0010002	0.0152134	0.999902	1	7	cardioblast differentiation	BP	BFA_CB_down_go_BP
3011	GO:0007517	0.0154178	0.99909	2	85	muscle organ development	BP	BFA_CB_down_go_BP
3654	GO:0009597	0.0154769	0.999898	1	7	detection of virus	BP	BFA_CB_down_go_BP
12319	GO:0072070	0.0157111	0.999898	1	6	loop of Henle development	BP	BFA_CB_down_go_BP
5239	GO:0019805	0.0157194	0.999895	1	7	quinolinate biosynthetic process	BP	BFA_CB_down_go_BP
6611	GO:0032693	0.0157383	0.999898	1	6	negative regulation of interleukin-10 production	BP	BFA_CB_down_go_BP
9026	GO:0045605	0.0157405	0.999898	1	6	negative regulation of epidermal cell differentiation	BP	BFA_CB_down_go_BP
15099	GO:2000726	0.0157409	0.999898	1	6	negative regulation of cardiac muscle cell differentiation	BP	BFA_CB_down_go_BP
14870	GO:1990962	0.0158398	0.999893	1	7	xenobiotic transport across blood-brain barrier	BP	BFA_CB_down_go_BP
5367	GO:0021693	0.0159259	0.999895	1	6	cerebellar Purkinje cell layer structural organization	BP	BFA_CB_down_go_BP
8950	GO:0045317	0.0163629	0.999886	1	7	equator specification	BP	BFA_CB_down_go_BP
946	GO:0003203	0.0170939	0.999873	1	8	endocardial cushion morphogenesis	BP	BFA_CB_down_go_BP
7067	GO:0034341	0.0172167	0.999871	1	8	response to interferon-gamma	BP	BFA_CB_down_go_BP
7073	GO:0034354	0.0172189	0.999871	1	8	'de novo' NAD biosynthetic process from tryptophan	BP	BFA_CB_down_go_BP
3405	GO:0008595	0.0172225	0.999871	1	8	anterior/posterior axis specification, embryo	BP	BFA_CB_down_go_BP
11405	GO:0061626	0.0172533	0.999871	1	8	pharyngeal arch artery morphogenesis	BP	BFA_CB_down_go_BP
11338	GO:0061384	0.0173368	0.99987	1	8	heart trabecula morphogenesis	BP	BFA_CB_down_go_BP
13069	GO:0098739	0.0174943	0.999867	1	8	import across plasma membrane	BP	BFA_CB_down_go_BP
7309	GO:0035118	0.0175524	0.999866	1	8	embryonic pectoral fin morphogenesis	BP	BFA_CB_down_go_BP
4399	GO:0015734	0.0176546	0.999865	1	8	taurine transport	BP	BFA_CB_down_go_BP
2353	GO:0006366	0.0177812	0.998868	2	92	transcription by RNA polymerase II	BP	BFA_CB_down_go_BP
3733	GO:0009887	0.0178337	0.998863	2	89	animal organ morphogenesis	BP	BFA_CB_down_go_BP
14869	GO:1990961	0.0180988	0.999858	1	8	xenobiotic detoxification by transmembrane export across the plasma membrane	BP	BFA_CB_down_go_BP
2873	GO:0007267	0.0182453	0.998822	2	92	cell-cell signaling	BP	BFA_CB_down_go_BP
3095	GO:0008045	0.0183629	0.998811	2	90	motor neuron axon guidance	BP	BFA_CB_down_go_BP
3230	GO:0008285	0.0183654	0.997633	3	251	negative regulation of cell population proliferation	BP	BFA_CB_down_go_BP
3277	GO:0008360	0.0184068	0.998806	2	92	regulation of cell shape	BP	BFA_CB_down_go_BP
5318	GO:0021520	0.0193373	0.999835	1	9	spinal cord motor neuron cell fate specification	BP	BFA_CB_down_go_BP
5324	GO:0021527	0.019346	0.999835	1	9	spinal cord association neuron differentiation	BP	BFA_CB_down_go_BP
2491	GO:0006569	0.0193734	0.999834	1	9	tryptophan catabolic process	BP	BFA_CB_down_go_BP
14924	GO:2000145	0.0195485	0.999831	1	9	regulation of cell motility	BP	BFA_CB_down_go_BP
15082	GO:2000648	0.0195722	0.999831	1	9	positive regulation of stem cell proliferation	BP	BFA_CB_down_go_BP
4165	GO:0014807	0.019949	0.999827	1	8	regulation of somitogenesis	BP	BFA_CB_down_go_BP
4111	GO:0014002	0.0200722	0.999825	1	8	astrocyte development	BP	BFA_CB_down_go_BP
6621	GO:0032727	0.0208611	0.999808	1	9	positive regulation of interferon-alpha production	BP	BFA_CB_down_go_BP
2880	GO:0007276	0.0220017	0.999784	1	10	gamete generation	BP	BFA_CB_down_go_BP
15202	GO:2001222	0.022003	0.999783	1	10	regulation of neuron migration	BP	BFA_CB_down_go_BP
9029	GO:0045608	0.0220699	0.999785	1	9	negative regulation of inner ear auditory receptor cell differentiation	BP	BFA_CB_down_go_BP
2935	GO:0007386	0.0221116	0.999784	1	9	compartment pattern specification	BP	BFA_CB_down_go_BP
9854	GO:0048630	0.0221849	0.999783	1	9	skeletal muscle tissue growth	BP	BFA_CB_down_go_BP
638	GO:0001996	0.0235902	0.999748	1	11	positive regulation of heart rate by epinephrine-norepinephrine	BP	BFA_CB_down_go_BP
10246	GO:0050999	0.0237105	0.999746	1	11	regulation of nitric-oxide synthase activity	BP	BFA_CB_down_go_BP
9810	GO:0048513	0.023753	0.999745	1	11	animal organ development	BP	BFA_CB_down_go_BP
12092	GO:0071425	0.0237765	0.999744	1	11	hematopoietic stem cell proliferation	BP	BFA_CB_down_go_BP
3752	GO:0009948	0.0237918	0.999744	1	11	anterior/posterior axis specification	BP	BFA_CB_down_go_BP
14731	GO:1990403	0.0242677	0.999734	1	11	embryonic brain development	BP	BFA_CB_down_go_BP
990	GO:0003323	0.0243606	0.999734	1	10	type B pancreatic cell development	BP	BFA_CB_down_go_BP
10381	GO:0051302	0.0244553	0.999732	1	10	regulation of cell division	BP	BFA_CB_down_go_BP
11022	GO:0060425	0.0257568	0.999697	1	12	lung morphogenesis	BP	BFA_CB_down_go_BP
9857	GO:0048633	0.0263737	0.999685	1	11	positive regulation of skeletal muscle tissue growth	BP	BFA_CB_down_go_BP
11034	GO:0060444	0.0264595	0.999681	1	12	branching involved in mammary gland duct morphogenesis	BP	BFA_CB_down_go_BP
511	GO:0001757	0.026556	0.999681	1	11	somite specification	BP	BFA_CB_down_go_BP
377	GO:0001501	0.0266884	0.997886	2	114	skeletal system development	BP	BFA_CB_down_go_BP
11245	GO:0061053	0.0267171	0.999674	1	12	somite development	BP	BFA_CB_down_go_BP
958	GO:0003223	0.0269798	0.999668	1	12	ventricular compact myocardium morphogenesis	BP	BFA_CB_down_go_BP
540	GO:0001822	0.0275636	0.997778	2	115	kidney development	BP	BFA_CB_down_go_BP
7890	GO:0038128	0.0283888	0.99963	1	13	ERBB2 signaling pathway	BP	BFA_CB_down_go_BP
12305	GO:0072014	0.028463	0.99963	1	12	proximal tubule development	BP	BFA_CB_down_go_BP
5924	GO:0030879	0.0284993	0.999627	1	13	mammary gland development	BP	BFA_CB_down_go_BP
13625	GO:1900746	0.0285688	0.999627	1	12	regulation of vascular endothelial growth factor signaling pathway	BP	BFA_CB_down_go_BP
8559	GO:0043524	0.0294094	0.997544	2	121	negative regulation of neuron apoptotic process	BP	BFA_CB_down_go_BP
2879	GO:0007275	0.0296442	0.993686	4	528	multicellular organism development	BP	BFA_CB_down_go_BP
3627	GO:0009435	0.0300477	0.999582	1	14	NAD biosynthetic process	BP	BFA_CB_down_go_BP
12051	GO:0071360	0.030367	0.999573	1	14	cellular response to exogenous dsRNA	BP	BFA_CB_down_go_BP
11149	GO:0060760	0.03047	0.99957	1	14	positive regulation of response to cytokine stimulus	BP	BFA_CB_down_go_BP
9042	GO:0045638	0.0307726	0.999564	1	13	negative regulation of myeloid cell differentiation	BP	BFA_CB_down_go_BP
9174	GO:0045926	0.0312037	0.999549	1	14	negative regulation of growth	BP	BFA_CB_down_go_BP
3069	GO:0007626	0.031992	0.997204	2	125	locomotory behavior	BP	BFA_CB_down_go_BP
12688	GO:0090398	0.0324666	0.999509	1	15	cellular senescence	BP	BFA_CB_down_go_BP
12302	GO:0072006	0.0329814	0.999496	1	14	nephron development	BP	BFA_CB_down_go_BP
9739	GO:0048263	0.0340248	0.999458	1	16	determination of dorsal identity	BP	BFA_CB_down_go_BP
8139	GO:0042474	0.0344365	0.999445	1	16	middle ear morphogenesis	BP	BFA_CB_down_go_BP
5808	GO:0030539	0.034832	0.999432	1	16	male genitalia development	BP	BFA_CB_down_go_BP
12390	GO:0072384	0.0348466	0.999434	1	15	organelle transport along microtubule	BP	BFA_CB_down_go_BP
415	GO:0001569	0.0364777	0.999375	1	17	branching involved in blood vessel morphogenesis	BP	BFA_CB_down_go_BP
767	GO:0002315	0.0369189	0.999362	1	16	marginal zone B cell differentiation	BP	BFA_CB_down_go_BP
7070	GO:0034351	0.0370149	0.999358	1	16	negative regulation of glial cell apoptotic process	BP	BFA_CB_down_go_BP
7308	GO:0035116	0.037341	0.999344	1	17	embryonic hindlimb morphogenesis	BP	BFA_CB_down_go_BP
9838	GO:0048593	0.0377126	0.999334	1	16	camera-type eye morphogenesis	BP	BFA_CB_down_go_BP
4122	GO:0014029	0.0389716	0.999283	1	18	neural crest formation	BP	BFA_CB_down_go_BP
6533	GO:0032480	0.0392444	0.999273	1	18	negative regulation of type I interferon production	BP	BFA_CB_down_go_BP
9822	GO:0048545	0.0393293	0.99927	1	18	response to steroid hormone	BP	BFA_CB_down_go_BP
15207	GO:2001234	0.0393955	0.999267	1	18	negative regulation of apoptotic signaling pathway	BP	BFA_CB_down_go_BP
7307	GO:0035115	0.0395587	0.999261	1	18	embryonic forelimb morphogenesis	BP	BFA_CB_down_go_BP
10819	GO:0060042	0.0418769	0.999171	1	18	retina morphogenesis in camera-type eye	BP	BFA_CB_down_go_BP
5923	GO:0030878	0.0427733	0.99913	1	20	thyroid gland development	BP	BFA_CB_down_go_BP
10132	GO:0050772	0.0429386	0.999126	1	19	positive regulation of axonogenesis	BP	BFA_CB_down_go_BP
6622	GO:0032728	0.043182	0.999113	1	20	positive regulation of interferon-beta production	BP	BFA_CB_down_go_BP
7275	GO:0035050	0.0434823	0.999101	1	20	embryonic heart tube development	BP	BFA_CB_down_go_BP
10814	GO:0060037	0.0435759	0.999097	1	20	pharyngeal system development	BP	BFA_CB_down_go_BP
10964	GO:0060325	0.0436458	0.999094	1	20	face morphogenesis	BP	BFA_CB_down_go_BP
2345	GO:0006355	0.0442989	0.989299	4	600	regulation of transcription, DNA-templated	BP	BFA_CB_down_go_BP
11087	GO:0060576	0.0445093	0.999055	1	21	intestinal epithelial cell development	BP	BFA_CB_down_go_BP
3756	GO:0009954	0.0445531	0.999058	1	19	proximal/distal pattern formation	BP	BFA_CB_down_go_BP
1011	GO:0003382	0.0458462	0.998999	1	20	epithelial cell morphogenesis	BP	BFA_CB_down_go_BP
602	GO:0001938	0.0458915	0.998995	1	21	positive regulation of endothelial cell proliferation	BP	BFA_CB_down_go_BP
3014	GO:0007521	0.0460303	0.998994	1	19	muscle cell fate determination	BP	BFA_CB_down_go_BP
2730	GO:0006997	0.0474612	0.998924	1	21	nucleus organization	BP	BFA_CB_down_go_BP
11215	GO:0061003	0.0479069	0.998902	1	22	positive regulation of dendritic spine morphogenesis	BP	BFA_CB_down_go_BP
581	GO:0001890	0.04932	0.998833	1	23	placenta development	BP	BFA_CB_down_go_BP
482	GO:0001709	0.0494551	0.998829	1	22	cell fate determination	BP	BFA_CB_down_go_BP
10824	GO:0060047	0.0494846	0.998825	1	23	heart contraction	BP	BFA_CB_down_go_BP
9897	GO:0048706	0.0495659	0.998821	1	23	embryonic skeletal system development	BP	BFA_CB_down_go_BP
3034	GO:0007569	0.0498157	0.998809	1	23	cell aging	BP	BFA_CB_down_go_BP
1959	GO:0005634	5.23876e-10	1	31	4359	nucleus	CC	BFA_CB_down_go_CC
6509	GO:0032444	1.3972e-05	1	2	3	activin responsive factor complex	CC	BFA_CB_down_go_CC
257	GO:0000790	7.50873e-05	0.999995	5	196	nuclear chromatin	CC	BFA_CB_down_go_CC
1979	GO:0005667	0.000155311	0.999992	4	122	transcription regulator complex	CC	BFA_CB_down_go_CC
9342	GO:0046581	0.00909191	0.999969	1	4	intercellular canaliculus	CC	BFA_CB_down_go_CC
699	GO:0002116	0.00960563	0.999966	1	4	semaphorin receptor complex	CC	BFA_CB_down_go_CC
11512	GO:0062023	0.0164035	0.996334	5	665	collagen-containing extracellular matrix	CC	BFA_CB_down_go_CC
7125	GO:0034464	0.0173872	0.999869	1	8	BBSome	CC	BFA_CB_down_go_CC
1936	GO:0005576	0.0205861	0.992615	9	1853	extracellular region	CC	BFA_CB_down_go_CC
13083	GO:0098797	0.0231454	0.999763	1	9	plasma membrane protein complex	CC	BFA_CB_down_go_CC
2001	GO:0005700	0.0311482	0.999551	1	14	polytene chromosome	CC	BFA_CB_down_go_CC
9372	GO:0046658	0.0386687	0.999294	1	18	anchored component of plasma membrane	CC	BFA_CB_down_go_CC
327	GO:0000981	0	1	12	289	DNA-binding transcription factor activity, RNA polymerase II-specific	MF	BFA_CB_down_go_MF
8587	GO:0043565	1.06275e-18	1	18	418	sequence-specific DNA binding	MF	BFA_CB_down_go_MF
324	GO:0000977	6.24503e-11	1	10	230	RNA polymerase II transcription regulatory region sequence-specific DNA binding	MF	BFA_CB_down_go_MF
1041	GO:0003700	6.50722e-11	1	13	521	DNA-binding transcription factor activity	MF	BFA_CB_down_go_MF
9004	GO:0045548	4.75207e-06	1	2	2	phenylalanine ammonia-lyase activity	MF	BFA_CB_down_go_MF
370	GO:0001228	9.25267e-06	0.999999	6	220	DNA-binding transcription activator activity, RNA polymerase II-specific	MF	BFA_CB_down_go_MF
9489	GO:0046982	2.21897e-05	0.999998	6	257	protein heterodimerization activity	MF	BFA_CB_down_go_MF
1767	GO:0005109	8.1409e-05	0.999999	3	38	frizzled binding	MF	BFA_CB_down_go_MF
325	GO:0000978	0.000139066	0.999986	6	358	RNA polymerase II cis-regulatory region sequence-specific DNA binding	MF	BFA_CB_down_go_MF
369	GO:0001227	0.000188656	0.99999	4	129	DNA-binding transcription repressor activity, RNA polymerase II-specific	MF	BFA_CB_down_go_MF
8341	GO:0043027	0.00181259	0.999966	2	29	cysteine-type endopeptidase inhibitor activity involved in apoptotic process	MF	BFA_CB_down_go_MF
1880	GO:0005368	0.00215613	1	1	1	taurine transmembrane transporter activity	MF	BFA_CB_down_go_MF
4818	GO:0016869	0.0021944	1	1	1	intramolecular transferase activity, transferring amino groups	MF	BFA_CB_down_go_MF
10705	GO:0052883	0.00219686	1	1	1	tyrosine ammonia-lyase activity	MF	BFA_CB_down_go_MF
342	GO:0001085	0.00262997	0.999939	2	34	RNA polymerase II transcription factor binding	MF	BFA_CB_down_go_MF
328	GO:0000987	0.00348567	0.999907	2	40	cis-regulatory region sequence-specific DNA binding	MF	BFA_CB_down_go_MF
4277	GO:0015185	0.0043424	0.999995	1	2	gamma-aminobutyric acid transmembrane transporter activity	MF	BFA_CB_down_go_MF
9266	GO:0046332	0.0046188	0.999856	2	45	SMAD binding	MF	BFA_CB_down_go_MF
1029	GO:0003677	0.00491163	0.998722	8	1193	DNA binding	MF	BFA_CB_down_go_MF
1776	GO:0005125	0.00508434	0.999833	2	49	cytokine activity	MF	BFA_CB_down_go_MF
5814	GO:0030550	0.00640822	0.999986	1	3	acetylcholine receptor inhibitor activity	MF	BFA_CB_down_go_MF
1765	GO:0005102	0.00793819	0.998858	4	353	signaling receptor binding	MF	BFA_CB_down_go_MF
5765	GO:0030429	0.00865932	0.999972	1	4	kynureninase activity	MF	BFA_CB_down_go_MF
11508	GO:0061981	0.00865932	0.999972	1	4	3-hydroxykynureninase activity	MF	BFA_CB_down_go_MF
1881	GO:0005369	0.00870586	0.999972	1	4	taurine:sodium symporter activity	MF	BFA_CB_down_go_MF
8278	GO:0042803	0.0119955	0.997521	5	618	protein homodimerization activity	MF	BFA_CB_down_go_MF
5811	GO:0030548	0.015108	0.999903	1	7	acetylcholine receptor regulator activity	MF	BFA_CB_down_go_MF
1862	GO:0005332	0.0152005	0.999902	1	7	gamma-aminobutyric acid:sodium symporter activity	MF	BFA_CB_down_go_MF
12716	GO:0090555	0.015978	0.999891	1	7	phosphatidylethanolamine flippase activity	MF	BFA_CB_down_go_MF
8024	GO:0042165	0.0174533	0.999868	1	8	neurotransmitter binding	MF	BFA_CB_down_go_MF
4920	GO:0017154	0.0181187	0.999857	1	8	semaphorin receptor activity	MF	BFA_CB_down_go_MF
13167	GO:0099038	0.0186647	0.999849	1	8	ceramide floppase activity	MF	BFA_CB_down_go_MF
5962	GO:0030957	0.0200395	0.999825	1	8	Tat protein binding	MF	BFA_CB_down_go_MF
9490	GO:0046983	0.0230293	0.998315	2	107	protein dimerization activity	MF	BFA_CB_down_go_MF
1698	GO:0004937	0.0257161	0.999698	1	12	alpha1-adrenergic receptor activity	MF	BFA_CB_down_go_MF
12715	GO:0090554	0.0263174	0.999687	1	11	phosphatidylcholine floppase activity	MF	BFA_CB_down_go_MF
13494	GO:0140328	0.0263174	0.999687	1	11	floppase activity	MF	BFA_CB_down_go_MF
1046	GO:0003714	0.0311352	0.997319	2	123	transcription corepressor activity	MF	BFA_CB_down_go_MF
5292	GO:0019955	0.045035	0.999032	1	21	cytokine binding	MF	BFA_CB_down_go_MF
1045	GO:0003713	0.0460205	0.995093	2	152	transcription coactivator activity	MF	BFA_CB_down_go_MF
4361	GO:0015562	0.0487272	0.998863	1	22	efflux transmembrane transporter activity	MF	BFA_CB_down_go_MF
1428	GO:0004500	0.0492594	0.998836	1	23	dopamine beta-monooxygenase activity	MF	BFA_CB_down_go_MF
6249	GO:0031648	0.000365683	0.999997	2	35	protein destabilization	BP	BFA_CB_up_go_BP
7467	GO:0035470	0.000628087	1	1	1	positive regulation of vascular wound healing	BP	BFA_CB_up_go_BP
10264	GO:0051024	0.000628087	1	1	1	positive regulation of immunoglobulin secretion	BP	BFA_CB_up_go_BP
10859	GO:0060096	0.000628087	1	1	1	serotonin secretion, neurotransmission	BP	BFA_CB_up_go_BP
11118	GO:0060691	0.000628087	1	1	1	epithelial cell maturation involved in salivary gland development	BP	BFA_CB_up_go_BP
13555	GO:1900100	0.000628087	1	1	1	positive regulation of plasma cell differentiation	BP	BFA_CB_up_go_BP
13556	GO:1900102	0.000628087	1	1	1	negative regulation of endoplasmic reticulum unfolded protein response	BP	BFA_CB_up_go_BP
14121	GO:1903489	0.000628087	1	1	1	positive regulation of lactation	BP	BFA_CB_up_go_BP
2726	GO:0006990	0.00148247	0.999999	1	2	positive regulation of transcription from RNA polymerase II promoter involved in unfolded protein response	BP	BFA_CB_up_go_BP
8964	GO:0045348	0.00151856	0.999999	1	2	positive regulation of MHC class II biosynthetic process	BP	BFA_CB_up_go_BP
11997	GO:0071236	0.00173812	0.999999	1	3	cellular response to antibiotic	BP	BFA_CB_up_go_BP
14736	GO:1990418	0.00175124	0.999999	1	3	response to insulin-like growth factor stimulus	BP	BFA_CB_up_go_BP
826	GO:0002639	0.00177486	0.999999	1	2	positive regulation of immunoglobulin production	BP	BFA_CB_up_go_BP
12126	GO:0071498	0.00189553	0.999999	1	3	cellular response to fluid shear stress	BP	BFA_CB_up_go_BP
675	GO:0002070	0.0019184	0.999999	1	3	epithelial cell maturation	BP	BFA_CB_up_go_BP
15002	GO:2000347	0.0023582	0.999998	1	3	positive regulation of hepatocyte proliferation	BP	BFA_CB_up_go_BP
12127	GO:0071499	0.00303381	0.999997	1	4	cellular response to laminar fluid shear stress	BP	BFA_CB_up_go_BP
13969	GO:1902916	0.00312405	0.999996	1	4	positive regulation of protein polyubiquitination	BP	BFA_CB_up_go_BP
12036	GO:0071332	0.00315454	0.999996	1	4	cellular response to fructose stimulus	BP	BFA_CB_up_go_BP
10772	GO:0055092	0.00339989	0.999996	1	5	sterol homeostasis	BP	BFA_CB_up_go_BP
7436	GO:0035356	0.00391195	0.999994	1	6	cellular triglyceride homeostasis	BP	BFA_CB_up_go_BP
8012	GO:0042137	0.00398197	0.999994	1	5	sequestering of neurotransmitter	BP	BFA_CB_up_go_BP
14874	GO:2000001	0.00406487	0.999994	1	5	regulation of DNA damage checkpoint	BP	BFA_CB_up_go_BP
8026	GO:0042167	0.00415622	0.999993	1	6	heme catabolic process	BP	BFA_CB_up_go_BP
13557	GO:1900103	0.0042506	0.999993	1	6	positive regulation of endoplasmic reticulum unfolded protein response	BP	BFA_CB_up_go_BP
13788	GO:1901985	0.00433299	0.999993	1	5	positive regulation of protein acetylation	BP	BFA_CB_up_go_BP
5216	GO:0019725	0.00489476	0.99999	1	6	cellular homeostasis	BP	BFA_CB_up_go_BP
11004	GO:0060394	0.00511052	0.999989	1	7	negative regulation of pathway-restricted SMAD protein phosphorylation	BP	BFA_CB_up_go_BP
5732	GO:0030335	0.0051888	0.999832	2	132	positive regulation of cell migration	BP	BFA_CB_up_go_BP
4565	GO:0016192	0.00540358	0.999821	2	144	vesicle-mediated transport	BP	BFA_CB_up_go_BP
9012	GO:0045582	0.00591541	0.999986	1	7	positive regulation of T cell differentiation	BP	BFA_CB_up_go_BP
12060	GO:0071375	0.0060048	0.999985	1	8	cellular response to peptide hormone stimulus	BP	BFA_CB_up_go_BP
5998	GO:0031062	0.00607881	0.999984	1	8	positive regulation of histone methylation	BP	BFA_CB_up_go_BP
7578	GO:0035726	0.00616805	0.999984	1	7	common myeloid progenitor cell proliferation	BP	BFA_CB_up_go_BP
3003	GO:0007502	0.00637056	0.999983	1	7	digestive tract mesoderm development	BP	BFA_CB_up_go_BP
14104	GO:1903427	0.00677587	0.99998	1	9	negative regulation of reactive oxygen species biosynthetic process	BP	BFA_CB_up_go_BP
12298	GO:0071966	0.00699845	0.999979	1	10	fungal-type cell wall polysaccharide metabolic process	BP	BFA_CB_up_go_BP
10224	GO:0050929	0.00701512	0.999979	1	8	induction of negative chemotaxis	BP	BFA_CB_up_go_BP
4024	GO:0010832	0.00713241	0.999978	1	10	negative regulation of myotube differentiation	BP	BFA_CB_up_go_BP
10769	GO:0055089	0.00727308	0.999977	1	9	fatty acid homeostasis	BP	BFA_CB_up_go_BP
10994	GO:0060378	0.00728683	0.999977	1	9	regulation of brood size	BP	BFA_CB_up_go_BP
13763	GO:1901800	0.00756543	0.999976	1	9	positive regulation of proteasomal protein catabolic process	BP	BFA_CB_up_go_BP
14966	GO:2000274	0.00792628	0.999973	1	9	regulation of epithelial cell migration, open tracheal system	BP	BFA_CB_up_go_BP
4451	GO:0015872	0.00816183	0.999971	1	10	dopamine transport	BP	BFA_CB_up_go_BP
6259	GO:0031670	0.0083024	0.99997	1	10	cellular response to nutrient	BP	BFA_CB_up_go_BP
3113	GO:0008078	0.00845461	0.999969	1	10	mesodermal cell migration	BP	BFA_CB_up_go_BP
9010	GO:0045579	0.00848428	0.999969	1	11	positive regulation of B cell differentiation	BP	BFA_CB_up_go_BP
13841	GO:1902236	0.00852871	0.999969	1	10	negative regulation of endoplasmic reticulum stress-induced intrinsic apoptotic signaling pathway	BP	BFA_CB_up_go_BP
3007	GO:0007509	0.00886611	0.999966	1	10	mesoderm migration involved in gastrulation	BP	BFA_CB_up_go_BP
14402	GO:1904707	0.00921378	0.999963	1	12	positive regulation of vascular associated smooth muscle cell proliferation	BP	BFA_CB_up_go_BP
2967	GO:0007432	0.00984461	0.999958	1	11	salivary gland boundary specification	BP	BFA_CB_up_go_BP
10489	GO:0051602	0.0102627	0.999953	1	14	response to electrical stimulus	BP	BFA_CB_up_go_BP
13058	GO:0098700	0.0105518	0.999951	1	13	neurotransmitter loading into synaptic vesicle	BP	BFA_CB_up_go_BP
15005	GO:2000353	0.0109325	0.999947	1	14	positive regulation of endothelial cell apoptotic process	BP	BFA_CB_up_go_BP
7449	GO:0035385	0.0112047	0.999944	1	14	Roundabout signaling pathway	BP	BFA_CB_up_go_BP
4436	GO:0015842	0.0112106	0.999944	1	14	aminergic neurotransmitter loading into synaptic vesicle	BP	BFA_CB_up_go_BP
10194	GO:0050884	0.0113174	0.999943	1	14	neuromuscular process controlling posture	BP	BFA_CB_up_go_BP
4145	GO:0014065	0.0115659	0.999941	1	13	phosphatidylinositol 3-kinase signaling	BP	BFA_CB_up_go_BP
14416	GO:1904754	0.0117384	0.99994	1	11	positive regulation of vascular associated smooth muscle cell migration	BP	BFA_CB_up_go_BP
7651	GO:0035924	0.0119595	0.999935	1	16	cellular response to vascular endothelial growth factor stimulus	BP	BFA_CB_up_go_BP
13583	GO:1900181	0.0135783	0.999916	1	17	negative regulation of protein localization to nucleus	BP	BFA_CB_up_go_BP
599	GO:0001935	0.0140927	0.99991	1	18	endothelial cell proliferation	BP	BFA_CB_up_go_BP
3302	GO:0008406	0.0141269	0.99991	1	15	gonad development	BP	BFA_CB_up_go_BP
2646	GO:0006828	0.0142139	0.999909	1	16	manganese ion transport	BP	BFA_CB_up_go_BP
10208	GO:0050908	0.0145154	0.999904	1	18	detection of light stimulus involved in visual perception	BP	BFA_CB_up_go_BP
2963	GO:0007427	0.0147084	0.999901	1	19	epithelial cell migration, open tracheal system	BP	BFA_CB_up_go_BP
4437	GO:0015844	0.0148366	0.9999	1	18	monoamine transport	BP	BFA_CB_up_go_BP
3070	GO:0007628	0.015255	0.999894	1	19	adult walking behavior	BP	BFA_CB_up_go_BP
2444	GO:0006511	0.0156462	0.999098	2	231	ubiquitin-dependent protein catabolic process	BP	BFA_CB_up_go_BP
12119	GO:0071479	0.0159237	0.999884	1	20	cellular response to ionizing radiation	BP	BFA_CB_up_go_BP
5983	GO:0031017	0.0167612	0.999871	1	21	exocrine pancreas development	BP	BFA_CB_up_go_BP
11096	GO:0060612	0.0170044	0.999867	1	23	adipose tissue development	BP	BFA_CB_up_go_BP
7275	GO:0035050	0.0170511	0.999867	1	20	embryonic heart tube development	BP	BFA_CB_up_go_BP
9700	GO:0048147	0.0173048	0.999862	1	21	negative regulation of fibroblast proliferation	BP	BFA_CB_up_go_BP
4569	GO:0016201	0.0174045	0.999861	1	21	synaptic target inhibition	BP	BFA_CB_up_go_BP
10944	GO:0060294	0.0194016	0.999827	1	21	cilium movement involved in cell motility	BP	BFA_CB_up_go_BP
3923	GO:0010608	0.0196178	0.999822	1	24	posttranscriptional regulation of gene expression	BP	BFA_CB_up_go_BP
9022	GO:0045600	0.0205335	0.999804	1	28	positive regulation of fat cell differentiation	BP	BFA_CB_up_go_BP
5484	GO:0022409	0.020556	0.999805	1	22	positive regulation of cell-cell adhesion	BP	BFA_CB_up_go_BP
3932	GO:0010632	0.0208746	0.999797	1	27	regulation of epithelial cell migration	BP	BFA_CB_up_go_BP
4567	GO:0016199	0.0210146	0.999797	1	21	axon midline choice point recognition	BP	BFA_CB_up_go_BP
6335	GO:0032008	0.0212183	0.999791	1	27	positive regulation of TOR signaling	BP	BFA_CB_up_go_BP
9640	GO:0048010	0.0218382	0.999778	1	27	vascular endothelial growth factor receptor signaling pathway	BP	BFA_CB_up_go_BP
6406	GO:0032212	0.0233606	0.999745	1	29	positive regulation of telomere maintenance via telomerase	BP	BFA_CB_up_go_BP
411	GO:0001558	0.0246355	0.999716	1	30	regulation of cell growth	BP	BFA_CB_up_go_BP
5964	GO:0030968	0.0249446	0.999709	1	30	endoplasmic reticulum unfolded protein response	BP	BFA_CB_up_go_BP
8071	GO:0042307	0.0262005	0.99968	1	28	positive regulation of protein import into nucleus	BP	BFA_CB_up_go_BP
921	GO:0003151	0.0270747	0.999656	1	34	outflow tract morphogenesis	BP	BFA_CB_up_go_BP
11559	GO:0070059	0.0272499	0.999653	1	29	intrinsic apoptotic signaling pathway in response to endoplasmic reticulum stress	BP	BFA_CB_up_go_BP
12046	GO:0071353	0.0289043	0.999608	1	32	cellular response to interleukin-4	BP	BFA_CB_up_go_BP
8018	GO:0042149	0.0297988	0.999581	1	38	cellular response to glucose starvation	BP	BFA_CB_up_go_BP
10446	GO:0051480	0.030184	0.999571	1	37	regulation of cytosolic calcium ion concentration	BP	BFA_CB_up_go_BP
3889	GO:0010508	0.0308104	0.999552	1	38	positive regulation of autophagy	BP	BFA_CB_up_go_BP
228	GO:0000723	0.0314545	0.999533	1	39	telomere maintenance	BP	BFA_CB_up_go_BP
2875	GO:0007269	0.0318273	0.999521	1	41	neurotransmitter secretion	BP	BFA_CB_up_go_BP
3625	GO:0009416	0.0325099	0.9995	1	42	response to light stimulus	BP	BFA_CB_up_go_BP
2636	GO:0006812	0.0363222	0.999375	1	42	cation transport	BP	BFA_CB_up_go_BP
2650	GO:0006836	0.0366935	0.99936	1	47	neurotransmitter transport	BP	BFA_CB_up_go_BP
3887	GO:0010506	0.0369352	0.999352	1	46	regulation of autophagy	BP	BFA_CB_up_go_BP
630	GO:0001975	0.0377823	0.999321	1	49	response to amphetamine	BP	BFA_CB_up_go_BP
9875	GO:0048666	0.0390724	0.999272	1	52	neuron development	BP	BFA_CB_up_go_BP
11685	GO:0070373	0.0405624	0.999215	1	53	negative regulation of ERK1 and ERK2 cascade	BP	BFA_CB_up_go_BP
11994	GO:0071230	0.044057	0.999071	1	58	cellular response to amino acid stimulus	BP	BFA_CB_up_go_BP
6050	GO:0031146	0.0458225	0.998995	1	58	SCF-dependent proteasomal ubiquitin-dependent protein catabolic process	BP	BFA_CB_up_go_BP
12037	GO:0071333	0.0469703	0.998943	1	61	cellular response to glucose stimulus	BP	BFA_CB_up_go_BP
6196	GO:0031501	0.00312769	0.999996	1	4	mannosyltransferase complex	CC	BFA_CB_up_go_CC
11569	GO:0070083	0.00398197	0.999994	1	5	clathrin-sculpted monoamine transport vesicle membrane	CC	BFA_CB_up_go_CC
14786	GO:1990635	0.00594098	0.999985	1	7	proximal dendrite	CC	BFA_CB_up_go_CC
12192	GO:0071666	0.00637056	0.999983	1	7	Slit-Robo signaling complex	CC	BFA_CB_up_go_CC
4500	GO:0016028	0.00674674	0.999981	1	8	rhabdomere	CC	BFA_CB_up_go_CC
681	GO:0002081	0.00775765	0.999974	1	9	outer acrosomal membrane	CC	BFA_CB_up_go_CC
3846	GO:0010339	0.0104863	0.999951	1	14	external side of cell wall	CC	BFA_CB_up_go_CC
680	GO:0002080	0.0112182	0.999944	1	14	acrosomal membrane	CC	BFA_CB_up_go_CC
3584	GO:0009277	0.0125892	0.999928	1	18	fungal-type cell wall	CC	BFA_CB_up_go_CC
13053	GO:0098691	0.0192424	0.999828	1	25	dopaminergic synapse	CC	BFA_CB_up_go_CC
7203	GO:0034703	0.0253967	0.999699	1	28	cation channel complex	CC	BFA_CB_up_go_CC
7724	GO:0036126	0.0469162	0.998945	1	60	sperm flagellum	CC	BFA_CB_up_go_CC
5044	GO:0019005	0.0499901	0.9988	1	63	SCF ubiquitin ligase complex	CC	BFA_CB_up_go_CC
1458	GO:0004553	0.000763025	0.999991	2	51	hydrolase activity, hydrolyzing O-glycosyl compounds	MF	BFA_CB_up_go_MF
4880	GO:0017076	0.00248071	0.999998	1	3	purine nucleotide binding	MF	BFA_CB_up_go_MF
1221	GO:0004074	0.00251697	0.999998	1	4	biliverdin reductase (NAD(P)+) activity	MF	BFA_CB_up_go_MF
1128	GO:0003938	0.00302434	0.999997	1	4	IMP dehydrogenase activity	MF	BFA_CB_up_go_MF
8193	GO:0042602	0.00318444	0.999996	1	5	riboflavin reductase (NADPH) activity	MF	BFA_CB_up_go_MF
5	GO:0000009	0.00392402	0.999994	1	5	alpha-1,6-mannosyltransferase activity	MF	BFA_CB_up_go_MF
1359	GO:0004376	0.00482968	0.999991	1	6	glycolipid mannosyltransferase activity	MF	BFA_CB_up_go_MF
1864	GO:0005335	0.0101467	0.999955	1	12	serotonin:sodium symporter activity	MF	BFA_CB_up_go_MF
4316	GO:0015279	0.0113847	0.999942	1	13	store-operated calcium channel activity	MF	BFA_CB_up_go_MF
8766	GO:0044389	0.0120185	0.999935	1	15	ubiquitin-like protein ligase binding	MF	BFA_CB_up_go_MF
7769	GO:0036312	0.0120721	0.999935	1	13	phosphatidylinositol 3-kinase regulatory subunit binding	MF	BFA_CB_up_go_MF
570	GO:0001872	0.0138707	0.999913	1	17	(1->3)-beta-D-glucan binding	MF	BFA_CB_up_go_MF
3360	GO:0008504	0.0148366	0.9999	1	18	monoamine transmembrane transporter activity	MF	BFA_CB_up_go_MF
3289	GO:0008381	0.0172872	0.999864	1	18	mechanosensitive ion channel activity	MF	BFA_CB_up_go_MF
18	GO:0000030	0.0191926	0.99983	1	24	mannosyltransferase activity	MF	BFA_CB_up_go_MF
9803	GO:0048495	0.0223872	0.999767	1	28	Roundabout binding	MF	BFA_CB_up_go_MF
6190	GO:0031490	0.0231226	0.999752	1	26	chromatin DNA binding	MF	BFA_CB_up_go_MF
11803	GO:0070679	0.0277325	0.999642	1	27	inositol 1,4,5 trisphosphate binding	MF	BFA_CB_up_go_MF
342	GO:0001085	0.0286495	0.999614	1	34	RNA polymerase II transcription factor binding	MF	BFA_CB_up_go_MF
328	GO:0000987	0.0302394	0.999568	1	40	cis-regulatory region sequence-specific DNA binding	MF	BFA_CB_up_go_MF
7597	GO:0035794	1.13904e-05	1	3	7	positive regulation of mitochondrial membrane permeability	BP	BFA_L_down_go_BP
4075	GO:0010940	2.71015e-05	1	3	9	positive regulation of necrotic cell death	BP	BFA_L_down_go_BP
4068	GO:0010917	0.000247153	0.999994	3	18	negative regulation of mitochondrial membrane potential	BP	BFA_L_down_go_BP
11293	GO:0061180	0.000463402	0.999997	2	5	mammary gland epithelium development	BP	BFA_L_down_go_BP
2442	GO:0006508	0.00422215	0.999017	7	299	proteolysis	BP	BFA_L_down_go_BP
8220	GO:0042694	0.00496435	0.999848	2	16	muscle cell fate specification	BP	BFA_L_down_go_BP
8242	GO:0042744	0.00522397	0.999579	3	52	hydrogen peroxide catabolic process	BP	BFA_L_down_go_BP
3039	GO:0007589	0.00621604	0.999783	2	18	body fluid secretion	BP	BFA_L_down_go_BP
904	GO:0003100	0.00657384	1	1	1	regulation of systemic arterial blood pressure by endothelin	BP	BFA_L_down_go_BP
8383	GO:0043114	0.0068073	0.99975	2	19	regulation of vascular permeability	BP	BFA_L_down_go_BP
7631	GO:0035880	0.00690832	1	1	1	embryonic nail plate morphogenesis	BP	BFA_L_down_go_BP
9034	GO:0045617	0.00690832	1	1	1	negative regulation of keratinocyte differentiation	BP	BFA_L_down_go_BP
10557	GO:0051795	0.00690832	1	1	1	positive regulation of timing of catagen	BP	BFA_L_down_go_BP
10989	GO:0060364	0.00690832	1	1	1	frontal suture morphogenesis	BP	BFA_L_down_go_BP
12697	GO:0090427	0.00690832	1	1	1	activation of meiosis	BP	BFA_L_down_go_BP
15174	GO:2001055	0.00690832	1	1	1	positive regulation of mesenchymal cell apoptotic process	BP	BFA_L_down_go_BP
14965	GO:2000272	0.00699768	1	1	1	negative regulation of signaling receptor activity	BP	BFA_L_down_go_BP
13006	GO:0097746	0.00771029	0.999697	2	20	regulation of blood vessel diameter	BP	BFA_L_down_go_BP
10314	GO:0051146	0.00772395	0.999696	2	20	striated muscle cell differentiation	BP	BFA_L_down_go_BP
654	GO:0002028	0.00870333	0.999634	2	21	regulation of sodium ion transport	BP	BFA_L_down_go_BP
9916	GO:0048747	0.00983292	0.999557	2	23	muscle fiber development	BP	BFA_L_down_go_BP
4604	GO:0016267	0.0116765	0.999423	2	24	O-glycan processing, core 1	BP	BFA_L_down_go_BP
7686	GO:0036035	0.0118091	0.999965	1	2	osteoclast development	BP	BFA_L_down_go_BP
6918	GO:0033633	0.0122749	0.999962	1	2	negative regulation of cell-cell adhesion mediated by integrin	BP	BFA_L_down_go_BP
7886	GO:0038116	0.0122749	0.999962	1	2	chemokine (C-C motif) ligand 21 signaling pathway	BP	BFA_L_down_go_BP
10144	GO:0050794	0.0122749	0.999962	1	2	regulation of cellular process	BP	BFA_L_down_go_BP
12764	GO:0097022	0.0122749	0.999962	1	2	lymphocyte migration into lymph node	BP	BFA_L_down_go_BP
2431	GO:0006486	0.012447	0.996868	6	279	protein glycosylation	BP	BFA_L_down_go_BP
6654	GO:0032792	0.0130094	0.999958	1	2	negative regulation of CREB transcription factor activity	BP	BFA_L_down_go_BP
4009	GO:0010814	0.0131317	0.999957	1	2	substance P catabolic process	BP	BFA_L_down_go_BP
4011	GO:0010816	0.0131317	0.999957	1	2	calcitonin catabolic process	BP	BFA_L_down_go_BP
7235	GO:0034959	0.0131317	0.999957	1	2	endothelin maturation	BP	BFA_L_down_go_BP
8975	GO:0045453	0.0132904	0.999294	2	26	bone resorption	BP	BFA_L_down_go_BP
555	GO:0001838	0.0136686	0.999953	1	2	embryonic epithelial tube formation	BP	BFA_L_down_go_BP
5671	GO:0030237	0.0136686	0.999953	1	2	female sex determination	BP	BFA_L_down_go_BP
6459	GO:0032349	0.0136686	0.999953	1	2	positive regulation of aldosterone biosynthetic process	BP	BFA_L_down_go_BP
6756	GO:0033080	0.0136686	0.999953	1	2	immature T cell proliferation in thymus	BP	BFA_L_down_go_BP
7860	GO:0038030	0.0136686	0.999953	1	2	non-canonical Wnt signaling pathway via MAPK cascade	BP	BFA_L_down_go_BP
9133	GO:0045836	0.0136686	0.999953	1	2	positive regulation of meiotic nuclear division	BP	BFA_L_down_go_BP
10872	GO:0060126	0.0136686	0.999953	1	2	somatotropin secreting cell differentiation	BP	BFA_L_down_go_BP
10874	GO:0060129	0.0136686	0.999953	1	2	thyroid-stimulating hormone-secreting cell differentiation	BP	BFA_L_down_go_BP
11145	GO:0060748	0.0136686	0.999953	1	2	tertiary branching involved in mammary gland duct morphogenesis	BP	BFA_L_down_go_BP
11294	GO:0061184	0.0136686	0.999953	1	2	positive regulation of dermatome development	BP	BFA_L_down_go_BP
11331	GO:0061369	0.0136686	0.999953	1	2	negative regulation of testicular blood vessel morphogenesis	BP	BFA_L_down_go_BP
12309	GO:0072033	0.0136686	0.999953	1	2	renal vesicle formation	BP	BFA_L_down_go_BP
12310	GO:0072034	0.0136686	0.999953	1	2	renal vesicle induction	BP	BFA_L_down_go_BP
12348	GO:0072174	0.0136686	0.999953	1	2	metanephric tubule formation	BP	BFA_L_down_go_BP
12365	GO:0072273	0.0136686	0.999953	1	2	metanephric nephron morphogenesis	BP	BFA_L_down_go_BP
14884	GO:2000019	0.0136686	0.999953	1	2	negative regulation of male gonad development	BP	BFA_L_down_go_BP
14905	GO:2000066	0.0136686	0.999953	1	2	positive regulation of cortisol biosynthetic process	BP	BFA_L_down_go_BP
14944	GO:2000180	0.0136686	0.999953	1	2	negative regulation of androgen biosynthetic process	BP	BFA_L_down_go_BP
14951	GO:2000225	0.0136686	0.999953	1	2	negative regulation of testosterone biosynthetic process	BP	BFA_L_down_go_BP
7608	GO:0035815	0.0141457	0.999221	2	27	positive regulation of renal sodium excretion	BP	BFA_L_down_go_BP
14204	GO:1903779	0.0145466	0.999186	2	28	regulation of cardiac conduction	BP	BFA_L_down_go_BP
3080	GO:0008015	0.0149788	0.999149	2	28	blood circulation	BP	BFA_L_down_go_BP
7701	GO:0036065	0.0199432	0.99734	3	84	fucosylation	BP	BFA_L_down_go_BP
5869	GO:0030703	0.0199456	0.999867	1	3	eggshell formation	BP	BFA_L_down_go_BP
7734	GO:0036151	0.0202274	0.999863	1	3	phosphatidylcholine acyl-chain remodeling	BP	BFA_L_down_go_BP
4061	GO:0010894	0.0205341	0.999859	1	3	negative regulation of steroid biosynthetic process	BP	BFA_L_down_go_BP
10910	GO:0060231	0.0205543	0.999859	1	3	mesenchymal to epithelial transition	BP	BFA_L_down_go_BP
12344	GO:0072162	0.0205696	0.999858	1	3	metanephric mesenchymal cell differentiation	BP	BFA_L_down_go_BP
7604	GO:0035810	0.0221231	0.99844	2	34	positive regulation of urine volume	BP	BFA_L_down_go_BP
5713	GO:0030308	0.02382	0.996597	3	91	negative regulation of cell growth	BP	BFA_L_down_go_BP
14011	GO:1903038	0.0249653	0.999765	1	4	negative regulation of leukocyte cell-cell adhesion	BP	BFA_L_down_go_BP
3037	GO:0007586	0.025213	0.998089	2	36	digestion	BP	BFA_L_down_go_BP
7002	GO:0034115	0.0253239	0.999758	1	4	negative regulation of heterotypic cell-cell adhesion	BP	BFA_L_down_go_BP
8130	GO:0042447	0.0260249	0.999744	1	4	hormone catabolic process	BP	BFA_L_down_go_BP
8118	GO:0042417	0.0261369	0.997976	2	38	dopamine metabolic process	BP	BFA_L_down_go_BP
14423	GO:1904778	0.0264927	0.999735	1	4	positive regulation of protein localization to cell cortex	BP	BFA_L_down_go_BP
1020	GO:0003416	0.0265799	0.999733	1	4	endochondral bone growth	BP	BFA_L_down_go_BP
11606	GO:0070166	0.0266382	0.999732	1	4	enamel mineralization	BP	BFA_L_down_go_BP
10742	GO:0055014	0.0269653	0.999725	1	4	atrial cardiac muscle cell development	BP	BFA_L_down_go_BP
14071	GO:1903302	0.0270442	0.999724	1	4	regulation of pyruvate kinase activity	BP	BFA_L_down_go_BP
417	GO:0001572	0.0272976	0.999719	1	4	lactosylceramide biosynthetic process	BP	BFA_L_down_go_BP
3955	GO:0010706	0.0272976	0.999719	1	4	ganglioside biosynthetic process via lactosylceramide	BP	BFA_L_down_go_BP
14066	GO:1903288	0.0300756	0.999635	1	5	positive regulation of potassium ion import across plasma membrane	BP	BFA_L_down_go_BP
14272	GO:1904062	0.0300756	0.999635	1	5	regulation of cation transmembrane transport	BP	BFA_L_down_go_BP
9871	GO:0048662	0.0307428	0.997396	2	41	negative regulation of smooth muscle cell proliferation	BP	BFA_L_down_go_BP
13903	GO:1902533	0.031805	0.999592	1	5	positive regulation of intracellular signal transduction	BP	BFA_L_down_go_BP
5520	GO:0023016	0.0322964	0.999579	1	5	signal transduction by trans-phosphorylation	BP	BFA_L_down_go_BP
11302	GO:0061205	0.0323755	0.999577	1	5	paramesonephric duct development	BP	BFA_L_down_go_BP
5521	GO:0023019	0.0334063	0.99955	1	5	signal transduction involved in regulation of gene expression	BP	BFA_L_down_go_BP
5453	GO:0021955	0.0334963	0.999547	1	5	central nervous system neuron axonogenesis	BP	BFA_L_down_go_BP
9062	GO:0045669	0.0339692	0.996957	2	44	positive regulation of osteoblast differentiation	BP	BFA_L_down_go_BP
10313	GO:0051145	0.0339726	0.999534	1	5	smooth muscle cell differentiation	BP	BFA_L_down_go_BP
11312	GO:0061312	0.0341138	0.99953	1	5	BMP signaling pathway involved in heart development	BP	BFA_L_down_go_BP
3993	GO:0010766	0.0364296	0.999442	1	6	negative regulation of sodium ion transport	BP	BFA_L_down_go_BP
4010	GO:0010815	0.0391008	0.999356	1	6	bradykinin catabolic process	BP	BFA_L_down_go_BP
8128	GO:0042445	0.0392051	0.999353	1	6	hormone metabolic process	BP	BFA_L_down_go_BP
10743	GO:0055015	0.0395494	0.999341	1	6	ventricular cardiac muscle cell development	BP	BFA_L_down_go_BP
8162	GO:0042551	0.0403637	0.999313	1	6	neuron maturation	BP	BFA_L_down_go_BP
9279	GO:0046373	0.0411921	0.999285	1	6	L-arabinose metabolic process	BP	BFA_L_down_go_BP
540	GO:0001822	0.0415525	0.992617	3	115	kidney development	BP	BFA_L_down_go_BP
6489	GO:0032414	0.0431624	0.999192	1	7	positive regulation of ion transmembrane transporter activity	BP	BFA_L_down_go_BP
10121	GO:0050732	0.0443417	0.999147	1	7	negative regulation of peptidyl-tyrosine phosphorylation	BP	BFA_L_down_go_BP
8593	GO:0043583	0.0444553	0.999142	1	7	ear development	BP	BFA_L_down_go_BP
896	GO:0003081	0.0446318	0.999135	1	7	regulation of systemic arterial blood pressure by renin-angiotensin	BP	BFA_L_down_go_BP
6673	GO:0032835	0.0453076	0.999109	1	7	glomerulus development	BP	BFA_L_down_go_BP
3190	GO:0008217	0.045355	0.995223	2	52	regulation of blood pressure	BP	BFA_L_down_go_BP
7415	GO:0035313	0.045634	0.999096	1	7	wound healing, spreading of epidermal cells	BP	BFA_L_down_go_BP
944	GO:0003198	0.0463511	0.999067	1	7	epithelial to mesenchymal transition involved in endocardial cushion formation	BP	BFA_L_down_go_BP
6720	GO:0032967	0.0464477	0.999063	1	7	positive regulation of collagen biosynthetic process	BP	BFA_L_down_go_BP
8475	GO:0043312	0.0465272	0.991353	3	120	neutrophil degranulation	BP	BFA_L_down_go_BP
5786	GO:0030501	0.0468456	0.994978	2	52	positive regulation of bone mineralization	BP	BFA_L_down_go_BP
2817	GO:0007168	0.0481706	0.994754	2	53	receptor guanylyl cyclase signaling pathway	BP	BFA_L_down_go_BP
10148	GO:0050801	0.0493024	0.998921	1	8	ion homeostasis	BP	BFA_L_down_go_BP
7514	GO:0035578	0.00158484	0.999918	3	34	azurophil granule lumen	CC	BFA_L_down_go_CC
1936	GO:0005576	0.0034867	0.998356	23	1853	extracellular region	CC	BFA_L_down_go_CC
12290	GO:0071944	0.00655084	0.999426	3	57	cell periphery	CC	BFA_L_down_go_CC
6114	GO:0031302	0.00657384	1	1	1	intrinsic component of endosome membrane	CC	BFA_L_down_go_CC
6509	GO:0032444	0.0202667	0.999862	1	3	activin responsive factor complex	CC	BFA_L_down_go_CC
8019	GO:0042151	0.0203992	0.999861	1	3	nematocyst	CC	BFA_L_down_go_CC
1297	GO:0004252	0.000807368	0.999838	8	289	serine-type endopeptidase activity	MF	BFA_L_down_go_MF
5240	GO:0019806	0.00269689	0.999942	2	12	bromide peroxidase activity	MF	BFA_L_down_go_MF
1495	GO:0004601	0.00281425	0.99982	3	42	peroxidase activity	MF	BFA_L_down_go_MF
5027	GO:0018834	0.0069251	1	1	1	dichloromethane dehalogenase activity	MF	BFA_L_down_go_MF
6276	GO:0031718	0.00699768	1	1	1	type 1 cannabinoid receptor binding	MF	BFA_L_down_go_MF
4601	GO:0016263	0.0116765	0.999423	2	24	glycoprotein-N-acetylgalactosamine 3-beta-galactosyltransferase activity	MF	BFA_L_down_go_MF
243	GO:0000773	0.0138289	0.999952	1	2	phosphatidyl-N-methylethanolamine N-methyltransferase activity	MF	BFA_L_down_go_MF
1498	GO:0004608	0.0138289	0.999952	1	2	phosphatidylethanolamine N-methyltransferase activity	MF	BFA_L_down_go_MF
12483	GO:0080101	0.0138289	0.999952	1	2	phosphatidyl-N-dimethylethanolamine N-methyltransferase activity	MF	BFA_L_down_go_MF
1787	GO:0005152	0.0195428	0.999872	1	3	interleukin-1 receptor antagonist activity	MF	BFA_L_down_go_MF
11	GO:0000016	0.0200718	0.999865	1	3	lactase activity	MF	BFA_L_down_go_MF
4864	GO:0017042	0.0200718	0.999865	1	3	glycosylceramidase activity	MF	BFA_L_down_go_MF
4865	GO:0017046	0.0207969	0.99718	3	87	peptide hormone binding	MF	BFA_L_down_go_MF
9609	GO:0047760	0.0234335	0.998294	2	35	butyrate-CoA ligase activity	MF	BFA_L_down_go_MF
6315	GO:0031956	0.0235109	0.998285	2	35	medium-chain fatty acid-CoA ligase activity	MF	BFA_L_down_go_MF
3328	GO:0008454	0.0271013	0.999723	1	4	alpha-1,3-mannosylglycoprotein 4-beta-N-acetylglucosaminyltransferase activity	MF	BFA_L_down_go_MF
9532	GO:0047256	0.0271551	0.999722	1	4	lactosylceramide 1,3-N-acetyl-beta-D-glucosaminyltransferase activity	MF	BFA_L_down_go_MF
3324	GO:0008447	0.0326387	0.99957	1	5	L-ascorbate oxidase activity	MF	BFA_L_down_go_MF
4841	GO:0016941	0.0360076	0.996669	2	45	natriuretic peptide receptor activity	MF	BFA_L_down_go_MF
5263	GO:0019870	0.0363782	0.999443	1	6	potassium channel inhibitor activity	MF	BFA_L_down_go_MF
5702	GO:0030291	0.037944	0.999394	1	6	protein serine/threonine kinase inhibitor activity	MF	BFA_L_down_go_MF
6938	GO:0033709	0.0403388	0.999314	1	6	D-arabinitol dehydrogenase, D-ribulose forming (NADP+) activity	MF	BFA_L_down_go_MF
10655	GO:0052677	0.0403388	0.999314	1	6	D-arabinitol dehydrogenase, D-xylulose forming (NADP+) activity	MF	BFA_L_down_go_MF
1047	GO:0003720	0.0447902	0.999129	1	7	telomerase activity	MF	BFA_L_down_go_MF
9455	GO:0046920	0.0474192	0.994885	2	51	alpha-(1->3)-fucosyltransferase activity	MF	BFA_L_down_go_MF
3308	GO:0008417	0.0493323	0.99456	2	52	fucosyltransferase activity	MF	BFA_L_down_go_MF
5306	GO:0020037	0.0493423	0.983002	6	387	heme binding	MF	BFA_L_down_go_MF
8552	GO:0043515	0.0497925	0.9989	1	8	kinetochore binding	MF	BFA_L_down_go_MF
3593	GO:0009308	0.000817222	0.99999	2		amine metabolic process	BP	BFA_L_up_go_BP
4565	GO:0016192	0.00100736	0.999955	3	144	vesicle-mediated transport	BP	BFA_L_up_go_BP
12533	GO:0086069	0.00162198	1	1	1	bundle of His cell to Purkinje myocyte communication	BP	BFA_L_up_go_BP
6431	GO:0032273	0.00324424	0.999997	1	3	positive regulation of protein polymerization	BP	BFA_L_up_go_BP
6441	GO:0032298	0.00324683	0.999997	1	2	positive regulation of DNA-dependent DNA replication initiation	BP	BFA_L_up_go_BP
11295	GO:0061186	0.00324683	0.999997	1	2	negative regulation of silent mating-type cassette heterochromatin assembly	BP	BFA_L_up_go_BP
12650	GO:0090282	0.00324683	0.999997	1	2	positive regulation of transcription involved in G2/M transition of mitotic cell cycle	BP	BFA_L_up_go_BP
14120	GO:1903468	0.00324683	0.999997	1	2	positive regulation of DNA replication initiation	BP	BFA_L_up_go_BP
14949	GO:2000221	0.00324683	0.999997	1	2	negative regulation of pseudohyphal growth	BP	BFA_L_up_go_BP
2330	GO:0006313	0.003413	0.999996	1	3	transposition, DNA-mediated	BP	BFA_L_up_go_BP
13678	GO:1901262	0.00390489	0.999995	1	3	negative regulation of sorocarp spore cell differentiation	BP	BFA_L_up_go_BP
9030	GO:0045610	0.00544818	0.999988	1	5	regulation of hemocyte differentiation	BP	BFA_L_up_go_BP
6055	GO:0031153	0.0055234	0.999989	1	4	slug development involved in sorocarp development	BP	BFA_L_up_go_BP
13969	GO:1902916	0.00567301	0.999988	1	4	positive regulation of protein polyubiquitination	BP	BFA_L_up_go_BP
12172	GO:0071600	0.0061555	0.999986	1	4	otic vesicle morphogenesis	BP	BFA_L_up_go_BP
12283	GO:0071931	0.00631403	0.999985	1	4	positive regulation of transcription involved in G1/S transition of mitotic cell cycle	BP	BFA_L_up_go_BP
14874	GO:2000001	0.00725687	0.999979	1	5	regulation of DNA damage checkpoint	BP	BFA_L_up_go_BP
12772	GO:0097039	0.00855931	0.99997	1	6	protein linear polyubiquitination	BP	BFA_L_up_go_BP
5216	GO:0019725	0.00897083	0.999967	1	6	cellular homeostasis	BP	BFA_L_up_go_BP
9302	GO:0046483	0.0101832	0.999956	1	8	heterocycle metabolic process	BP	BFA_L_up_go_BP
7578	GO:0035726	0.0105126	0.999954	1	7	common myeloid progenitor cell proliferation	BP	BFA_L_up_go_BP
3616	GO:0009404	0.0117398	0.99994	1	9	toxin metabolic process	BP	BFA_L_up_go_BP
9408	GO:0046785	0.0138573	0.999915	1	10	microtubule polymerization	BP	BFA_L_up_go_BP
7627	GO:0035874	0.0139134	0.999916	1	9	cellular response to copper ion starvation	BP	BFA_L_up_go_BP
12836	GO:0097185	0.0139134	0.999916	1	9	cellular response to azide	BP	BFA_L_up_go_BP
13538	GO:1900029	0.014285	0.999911	1	9	positive regulation of ruffle assembly	BP	BFA_L_up_go_BP
866	GO:0002933	0.0144611	0.999906	1	12	lipid hydroxylation	BP	BFA_L_up_go_BP
9111	GO:0045780	0.0156573	0.999891	1	11	positive regulation of bone resorption	BP	BFA_L_up_go_BP
10088	GO:0050665	0.0202928	0.999811	1	15	hydrogen peroxide biosynthetic process	BP	BFA_L_up_go_BP
12087	GO:0071420	0.0209559	0.999799	1	14	cellular response to histamine	BP	BFA_L_up_go_BP
2365	GO:0006388	0.0220373	0.999776	1	16	tRNA splicing, via endonucleolytic cleavage and ligation	BP	BFA_L_up_go_BP
12012	GO:0071280	0.0222142	0.999773	1	15	cellular response to copper ion	BP	BFA_L_up_go_BP
13583	GO:1900181	0.0241889	0.999729	1	17	negative regulation of protein localization to nucleus	BP	BFA_L_up_go_BP
6721	GO:0032968	0.0252044	0.999705	1	17	positive regulation of transcription elongation from RNA polymerase II promoter	BP	BFA_L_up_go_BP
6337	GO:0032012	0.0281271	0.999629	1	20	regulation of ARF protein signal transduction	BP	BFA_L_up_go_BP
7349	GO:0035206	0.0283043	0.999623	1	22	regulation of hemocyte proliferation	BP	BFA_L_up_go_BP
12119	GO:0071479	0.028665	0.999615	1	20	cellular response to ionizing radiation	BP	BFA_L_up_go_BP
11920	GO:0070989	0.0289619	0.999604	1	23	oxidative demethylation	BP	BFA_L_up_go_BP
9392	GO:0046697	0.0292639	0.999597	1	21	decidualization	BP	BFA_L_up_go_BP
2888	GO:0007288	0.0297465	0.999585	1	20	sperm axoneme assembly	BP	BFA_L_up_go_BP
9700	GO:0048147	0.0302785	0.999569	1	21	negative regulation of fibroblast proliferation	BP	BFA_L_up_go_BP
3031	GO:0007566	0.0315286	0.99953	1	23	embryo implantation	BP	BFA_L_up_go_BP
3923	GO:0010608	0.0344196	0.999439	1	24	posttranscriptional regulation of gene expression	BP	BFA_L_up_go_BP
6406	GO:0032212	0.0406567	0.999209	1	29	positive regulation of telomere maintenance via telomerase	BP	BFA_L_up_go_BP
6492	GO:0032418	0.0412311	0.999186	1	30	lysosome localization	BP	BFA_L_up_go_BP
420	GO:0001578	0.04171	0.999167	1	29	microtubule bundle formation	BP	BFA_L_up_go_BP
14204	GO:1903779	0.0417544	0.999167	1	28	regulation of cardiac conduction	BP	BFA_L_up_go_BP
3187	GO:0008210	0.041793	0.99916	1	33	estrogen metabolic process	BP	BFA_L_up_go_BP
653	GO:0002027	0.0438143	0.999079	1	30	regulation of heart rate	BP	BFA_L_up_go_BP
2444	GO:0006511	0.0449744	0.99531	2	231	ubiquitin-dependent protein catabolic process	BP	BFA_L_up_go_BP
11366	GO:0061512	0.0471022	0.998931	1	34	protein localization to cilium	BP	BFA_L_up_go_BP
9892	GO:0048701	0.0492074	0.998831	1	35	embryonic cranial skeleton morphogenesis	BP	BFA_L_up_go_BP
6249	GO:0031648	0.0493888	0.998822	1	35	protein destabilization	BP	BFA_L_up_go_BP
9381	GO:0046677	0.0494327	0.998821	1	34	response to antibiotic	BP	BFA_L_up_go_BP
2058	GO:0005789	5.4663e-06	0.999999	9	958	endoplasmic reticulum membrane	CC	BFA_L_up_go_CC
12862	GO:0097229	0.0016247	1	1	1	sperm end piece	CC	BFA_L_up_go_CC
12918	GO:0097427	0.00217601	0.999999	1	2	microtubule bundle	CC	BFA_L_up_go_CC
70	GO:0000151	0.00481164	0.999847	2	72	ubiquitin ligase complex	CC	BFA_L_up_go_CC
12229	GO:0071797	0.00752993	0.999978	1	5	LUBAC complex	CC	BFA_L_up_go_CC
12858	GO:0097224	0.0115336	0.999943	1	8	sperm connecting piece	CC	BFA_L_up_go_CC
8435	GO:0043231	0.0181439	0.996735	4	703	intracellular membrane-bounded organelle	CC	BFA_L_up_go_CC
12861	GO:0097228	0.0203951	0.99981	1	14	sperm principal piece	CC	BFA_L_up_go_CC
12859	GO:0097225	0.0265342	0.999672	1	18	sperm midpiece	CC	BFA_L_up_go_CC
11675	GO:0070330	1.3306e-10	1	7	112	aromatase activity	MF	BFA_L_up_go_MF
5306	GO:0020037	4.57947e-08	1	8	387	heme binding	MF	BFA_L_up_go_MF
1911	GO:0005506	5.79598e-07	1	7	372	iron ion binding	MF	BFA_L_up_go_MF
13271	GO:0101020	0.000415079	0.999996	2	24	estrogen 16-alpha-hydroxylase activity	MF	BFA_L_up_go_MF
1426	GO:0004497	0.000562455	0.99998	3	115	monooxygenase activity	MF	BFA_L_up_go_MF
5981	GO:0031013	0.00162198	1	1	1	troponin I binding	MF	BFA_L_up_go_MF
10359	GO:0051267	0.00324683	0.999997	1	2	CP2 mannose-ethanolamine phosphotransferase activity	MF	BFA_L_up_go_MF
4880	GO:0017076	0.00463008	0.999993	1	3	purine nucleotide binding	MF	BFA_L_up_go_MF
11774	GO:0070576	0.00602152	0.999986	1	5	vitamin D 24-hydroxylase activity	MF	BFA_L_up_go_MF
4790	GO:0016780	0.00874584	0.999969	1	6	phosphotransferase activity, for other substituted phosphate groups	MF	BFA_L_up_go_MF
10076	GO:0050649	0.0124065	0.999931	1	11	testosterone 6-beta-hydroxylase activity	MF	BFA_L_up_go_MF
6515	GO:0032451	0.0133109	0.999922	1	10	demethylase activity	MF	BFA_L_up_go_MF
10637	GO:0052597	0.0139134	0.999916	1	9	diamine oxidase activity	MF	BFA_L_up_go_MF
10638	GO:0052598	0.0139134	0.999916	1	9	histamine oxidase activity	MF	BFA_L_up_go_MF
10639	GO:0052599	0.0139134	0.999916	1	9	methylputrescine oxidase activity	MF	BFA_L_up_go_MF
10640	GO:0052600	0.0139134	0.999916	1	9	propane-1,3-diamine oxidase activity	MF	BFA_L_up_go_MF
3294	GO:0008391	0.0146507	0.999904	1	11	arachidonic acid monooxygenase activity	MF	BFA_L_up_go_MF
1148	GO:0003964	0.0164449	0.999877	1	13	RNA-directed DNA polymerase activity	MF	BFA_L_up_go_MF
3298	GO:0008401	0.0173273	0.999863	1	14	retinoic acid 4-hydroxylase activity	MF	BFA_L_up_go_MF
13403	GO:0106256	0.018354	0.999846	1	14	hydroperoxy icosatetraenoate dehydratase activity	MF	BFA_L_up_go_MF
323	GO:0000976	0.0201273	0.998641	2	150	transcription regulatory region sequence-specific DNA binding	MF	BFA_L_up_go_MF
13272	GO:0101021	0.023729	0.999737	1	19	estrogen 2-hydroxylase activity	MF	BFA_L_up_go_MF
3142	GO:0008131	0.0249342	0.999712	1	17	primary amine oxidase activity	MF	BFA_L_up_go_MF
1035	GO:0003688	0.0276103	0.999645	1	18	DNA replication origin binding	MF	BFA_L_up_go_MF
1760	GO:0005086	0.0282649	0.999626	1	20	ARF guanyl-nucleotide exchange factor activity	MF	BFA_L_up_go_MF
9660	GO:0048038	0.0372057	0.999341	1	26	quinone binding	MF	BFA_L_up_go_MF
4797	GO:0016791	0.0480627	0.998883	1	37	phosphatase activity	MF	BFA_L_up_go_MF
342	GO:0001085	0.0492156	0.998832	1	34	RNA polymerase II transcription factor binding	MF	BFA_L_up_go_MF
9182	GO:0045944	1.49739e-07	1	15	742	positive regulation of transcription by RNA polymerase II	BP	U1026_CB_down_go_BP
5460	GO:0021983	1.74548e-05	1	3	15	pituitary gland development	BP	U1026_CB_down_go_BP
5329	GO:0021533	3.33815e-05	1	2	3	cell differentiation in hindbrain	BP	U1026_CB_down_go_BP
5800	GO:0030518	7.09478e-05	1	2	4	intracellular steroid hormone receptor signaling pathway	BP	U1026_CB_down_go_BP
5397	GO:0021797	0.000122517	1	2	5	forebrain anterior/posterior pattern specification	BP	U1026_CB_down_go_BP
8897	GO:0045165	0.000147155	0.999993	4	63	cell fate commitment	BP	U1026_CB_down_go_BP
5434	GO:0021902	0.000337057	0.999998	2	8	commitment of neuronal cell to specific neuron type in forebrain	BP	U1026_CB_down_go_BP
7312	GO:0035136	0.000480191	0.999996	2	9	forelimb morphogenesis	BP	U1026_CB_down_go_BP
2346	GO:0006357	0.000609957	0.9999	7	403	regulation of transcription by RNA polymerase II	BP	U1026_CB_down_go_BP
56	GO:0000122	0.000622209	0.999882	8	519	negative regulation of transcription by RNA polymerase II	BP	U1026_CB_down_go_BP
5633	GO:0030182	0.000752366	0.999944	4	114	neuron differentiation	BP	U1026_CB_down_go_BP
12607	GO:0090190	0.000911501	0.999989	2	13	positive regulation of branching involved in ureteric bud morphogenesis	BP	U1026_CB_down_go_BP
9787	GO:0048468	0.00092448	0.999988	2	13	cell development	BP	U1026_CB_down_go_BP
5911	GO:0030857	0.00111195	0.999986	2	7	negative regulation of epithelial cell differentiation	BP	U1026_CB_down_go_BP
10338	GO:0051216	0.00118201	0.999944	3	56	cartilage development	BP	U1026_CB_down_go_BP
5314	GO:0021514	0.0011985	0.999983	2	14	ventral spinal cord interneuron differentiation	BP	U1026_CB_down_go_BP
687	GO:0002088	0.00140238	0.999978	2	16	lens development in camera-type eye	BP	U1026_CB_down_go_BP
9854	GO:0048630	0.00147041	0.999978	2	9	skeletal muscle tissue growth	BP	U1026_CB_down_go_BP
2825	GO:0007179	0.00149871	0.999923	3	62	transforming growth factor beta receptor signaling pathway	BP	U1026_CB_down_go_BP
8003	GO:0042127	0.00150487	0.999863	4	134	regulation of cell population proliferation	BP	U1026_CB_down_go_BP
9157	GO:0045893	0.00156484	0.999698	7	447	positive regulation of transcription, DNA-templated	BP	U1026_CB_down_go_BP
15207	GO:2001234	0.00192204	0.999964	2	18	negative regulation of apoptotic signaling pathway	BP	U1026_CB_down_go_BP
9654	GO:0048026	0.00196854	0.999962	2	19	positive regulation of mRNA splicing, via spliceosome	BP	U1026_CB_down_go_BP
8236	GO:0042733	0.00204023	0.999882	3	68	embryonic digit morphogenesis	BP	U1026_CB_down_go_BP
15204	GO:2001224	0.00224291	0.999955	2	14	positive regulation of neuron migration	BP	U1026_CB_down_go_BP
9042	GO:0045638	0.00229049	0.999954	2	13	negative regulation of myeloid cell differentiation	BP	U1026_CB_down_go_BP
5611	GO:0030154	0.00244662	0.999489	7	467	cell differentiation	BP	U1026_CB_down_go_BP
10127	GO:0050767	0.00277585	0.999822	3	58	regulation of neurogenesis	BP	U1026_CB_down_go_BP
2501	GO:0006584	0.00305171	0.999925	2	24	catecholamine metabolic process	BP	U1026_CB_down_go_BP
3100	GO:0008052	0.00322732	1	1	1	sensory organ boundary specification	BP	U1026_CB_down_go_BP
10949	GO:0060302	0.00323436	1	1	1	negative regulation of cytokine activity	BP	U1026_CB_down_go_BP
11066	GO:0060513	0.00323436	1	1	1	prostatic bud formation	BP	U1026_CB_down_go_BP
11164	GO:0060825	0.00323436	1	1	1	fibroblast growth factor receptor signaling pathway involved in neural plate anterior/posterior pattern formation	BP	U1026_CB_down_go_BP
12609	GO:0090193	0.00323436	1	1	1	positive regulation of glomerulus development	BP	U1026_CB_down_go_BP
14485	GO:1905006	0.00323436	1	1	1	negative regulation of epithelial to mesenchymal transition involved in endocardial cushion formation	BP	U1026_CB_down_go_BP
14984	GO:2000313	0.00323436	1	1	1	regulation of fibroblast growth factor receptor signaling pathway involved in neural plate anterior/posterior pattern formation	BP	U1026_CB_down_go_BP
1016	GO:0003404	0.0032854	1	1	1	optic vesicle morphogenesis	BP	U1026_CB_down_go_BP
14663	GO:1990086	0.0032854	1	1	1	lens fiber cell apoptotic process	BP	U1026_CB_down_go_BP
10833	GO:0060056	0.00329751	1	1	1	mammary gland involution	BP	U1026_CB_down_go_BP
11061	GO:0060492	0.00336984	1	1	1	lung induction	BP	U1026_CB_down_go_BP
11104	GO:0060638	0.00336984	1	1	1	mesenchymal-epithelial cell signaling	BP	U1026_CB_down_go_BP
9058	GO:0045665	0.00336986	0.999767	3	72	negative regulation of neuron differentiation	BP	U1026_CB_down_go_BP
476	GO:0001702	0.00346547	0.999909	2	25	gastrulation with mouth forming second	BP	U1026_CB_down_go_BP
3965	GO:0010725	0.00351884	1	1	1	regulation of primitive erythrocyte differentiation	BP	U1026_CB_down_go_BP
7616	GO:0035854	0.00351884	1	1	1	eosinophil fate commitment	BP	U1026_CB_down_go_BP
15153	GO:2000977	0.00351884	1	1	1	regulation of forebrain neuron differentiation	BP	U1026_CB_down_go_BP
12204	GO:0071696	0.0035207	1	1	1	ectodermal placode development	BP	U1026_CB_down_go_BP
7412	GO:0035310	0.00354042	1	1	1	notum cell fate specification	BP	U1026_CB_down_go_BP
8219	GO:0042693	0.00354042	1	1	1	muscle cell fate commitment	BP	U1026_CB_down_go_BP
926	GO:0003167	0.00367765	1	1	1	atrioventricular bundle cell differentiation	BP	U1026_CB_down_go_BP
5331	GO:0021537	0.00379054	0.999895	2	26	telencephalon development	BP	U1026_CB_down_go_BP
11014	GO:0060412	0.0041093	0.999881	2	28	ventricular septum morphogenesis	BP	U1026_CB_down_go_BP
9055	GO:0045662	0.00422893	0.999879	2	19	negative regulation of myoblast differentiation	BP	U1026_CB_down_go_BP
482	GO:0001709	0.00470339	0.999857	2	22	cell fate determination	BP	U1026_CB_down_go_BP
3229	GO:0008284	0.0051544	0.999122	5	284	positive regulation of cell population proliferation	BP	U1026_CB_down_go_BP
12637	GO:0090263	0.00519869	0.999579	3	91	positive regulation of canonical Wnt signaling pathway	BP	U1026_CB_down_go_BP
11165	GO:0060827	0.00630947	0.99999	1	2	regulation of canonical Wnt signaling pathway involved in neural plate anterior/posterior pattern formation	BP	U1026_CB_down_go_BP
14897	GO:2000053	0.00630947	0.99999	1	2	regulation of Wnt signaling pathway involved in dorsal/ventral axis specification	BP	U1026_CB_down_go_BP
5632	GO:0030178	0.00636285	0.999768	2	31	negative regulation of Wnt signaling pathway	BP	U1026_CB_down_go_BP
921	GO:0003151	0.0065286	0.999758	2	34	outflow tract morphogenesis	BP	U1026_CB_down_go_BP
3751	GO:0009946	0.00695395	0.999988	1	2	proximal/distal axis specification	BP	U1026_CB_down_go_BP
11158	GO:0060788	0.00703731	0.999988	1	2	ectodermal placode formation	BP	U1026_CB_down_go_BP
11237	GO:0061042	0.00712615	0.999987	1	2	vascular wound healing	BP	U1026_CB_down_go_BP
12912	GO:0097402	0.00718564	0.999987	1	2	neuroblast migration	BP	U1026_CB_down_go_BP
11225	GO:0061026	0.00719569	0.999987	1	2	cardiac muscle tissue regeneration	BP	U1026_CB_down_go_BP
947	GO:0003205	0.00721696	0.999987	1	2	cardiac chamber development	BP	U1026_CB_down_go_BP
9443	GO:0046884	0.00721696	0.999987	1	2	follicle-stimulating hormone secretion	BP	U1026_CB_down_go_BP
7871	GO:0038065	0.00722108	0.999987	1	2	collagen-activated signaling pathway	BP	U1026_CB_down_go_BP
6550	GO:0032506	0.00724523	0.999987	1	2	cytokinetic process	BP	U1026_CB_down_go_BP
10345	GO:0051228	0.00724523	0.999987	1	2	mitotic spindle disassembly	BP	U1026_CB_down_go_BP
8598	GO:0043588	0.00781859	0.999683	2	33	skin development	BP	U1026_CB_down_go_BP
13806	GO:1902041	0.00813338	0.999984	1	2	regulation of extrinsic apoptotic signaling pathway via death domain receptors	BP	U1026_CB_down_go_BP
13854	GO:1902277	0.00813338	0.999984	1	2	negative regulation of pancreatic amylase secretion	BP	U1026_CB_down_go_BP
7263	GO:0035019	0.00849346	0.999638	2	37	somatic stem cell population maintenance	BP	U1026_CB_down_go_BP
675	GO:0002070	0.00970873	0.999969	1	3	epithelial cell maturation	BP	U1026_CB_down_go_BP
11188	GO:0060923	0.0100094	0.999967	1	3	cardiac muscle cell fate commitment	BP	U1026_CB_down_go_BP
9762	GO:0048318	0.0100797	0.999966	1	3	axial mesoderm development	BP	U1026_CB_down_go_BP
2997	GO:0007495	0.0101538	0.999966	1	3	visceral mesoderm-endoderm interaction involved in midgut development	BP	U1026_CB_down_go_BP
11277	GO:0061146	0.0101538	0.999966	1	3	Peyer's patch morphogenesis	BP	U1026_CB_down_go_BP
11307	GO:0061303	0.010177	0.999966	1	3	cornea development in camera-type eye	BP	U1026_CB_down_go_BP
10737	GO:0055009	0.0102404	0.999965	1	3	atrial cardiac muscle tissue morphogenesis	BP	U1026_CB_down_go_BP
12589	GO:0090148	0.0104536	0.999964	1	3	membrane fission	BP	U1026_CB_down_go_BP
10913	GO:0060235	0.0105002	0.999963	1	3	lens induction in camera-type eye	BP	U1026_CB_down_go_BP
10600	GO:0051939	0.0105183	0.999963	1	3	gamma-aminobutyric acid import	BP	U1026_CB_down_go_BP
11189	GO:0060931	0.010537	0.999963	1	3	sinoatrial node cell development	BP	U1026_CB_down_go_BP
14151	GO:1903589	0.01054	0.999963	1	3	positive regulation of blood vessel endothelial cell proliferation involved in sprouting angiogenesis	BP	U1026_CB_down_go_BP
5311	GO:0021510	0.0105455	0.999501	2	31	spinal cord development	BP	U1026_CB_down_go_BP
13789	GO:1901987	0.0105637	0.999963	1	3	regulation of cell cycle phase transition	BP	U1026_CB_down_go_BP
9835	GO:0048570	0.0106307	0.999962	1	3	notochord morphogenesis	BP	U1026_CB_down_go_BP
912	GO:0003140	0.0106348	0.999962	1	3	determination of left/right asymmetry in lateral mesoderm	BP	U1026_CB_down_go_BP
7956	GO:0040040	0.0108186	0.999961	1	3	thermosensory behavior	BP	U1026_CB_down_go_BP
3805	GO:0010159	0.0108441	0.999961	1	3	specification of animal organ position	BP	U1026_CB_down_go_BP
6037	GO:0031117	0.0108877	0.999961	1	3	positive regulation of microtubule depolymerization	BP	U1026_CB_down_go_BP
10860	GO:0060100	0.0109033	0.999961	1	3	positive regulation of phagocytosis, engulfment	BP	U1026_CB_down_go_BP
10233	GO:0050960	0.0110368	0.99996	1	3	detection of temperature stimulus involved in thermoception	BP	U1026_CB_down_go_BP
9474	GO:0046957	0.0110531	0.999959	1	3	negative phototaxis	BP	U1026_CB_down_go_BP
13442	GO:0120163	0.0110789	0.999454	2	45	negative regulation of cold-induced thermogenesis	BP	U1026_CB_down_go_BP
10871	GO:0060125	0.0114785	0.999956	1	3	negative regulation of growth hormone secretion	BP	U1026_CB_down_go_BP
11094	GO:0060596	0.0115928	0.999955	1	3	mammary placode formation	BP	U1026_CB_down_go_BP
6536	GO:0032483	0.0118824	0.999953	1	3	regulation of Rab protein signal transduction	BP	U1026_CB_down_go_BP
5791	GO:0030509	0.012312	0.99936	2	44	BMP signaling pathway	BP	U1026_CB_down_go_BP
4420	GO:0015805	0.0130939	0.999936	1	4	S-adenosyl-L-methionine transport	BP	U1026_CB_down_go_BP
3755	GO:0009953	0.0132614	0.999281	2	48	dorsal/ventral pattern formation	BP	U1026_CB_down_go_BP
4118	GO:0014016	0.0133182	0.999934	1	4	neuroblast differentiation	BP	U1026_CB_down_go_BP
5291	GO:0019953	0.0136161	0.999931	1	4	sexual reproduction	BP	U1026_CB_down_go_BP
11233	GO:0061037	0.0136241	0.999931	1	4	negative regulation of cartilage development	BP	U1026_CB_down_go_BP
11255	GO:0061072	0.0138748	0.999928	1	4	iris morphogenesis	BP	U1026_CB_down_go_BP
556	GO:0001839	0.0138925	0.999928	1	4	neural plate morphogenesis	BP	U1026_CB_down_go_BP
10752	GO:0055062	0.0139476	0.999927	1	4	phosphate ion homeostasis	BP	U1026_CB_down_go_BP
12360	GO:0072210	0.0139476	0.999927	1	4	metanephric nephron development	BP	U1026_CB_down_go_BP
12875	GO:0097275	0.0139476	0.999927	1	4	cellular ammonium homeostasis	BP	U1026_CB_down_go_BP
12876	GO:0097276	0.0139476	0.999927	1	4	cellular creatinine homeostasis	BP	U1026_CB_down_go_BP
12877	GO:0097277	0.0139476	0.999927	1	4	cellular urea homeostasis	BP	U1026_CB_down_go_BP
11678	GO:0070345	0.0139627	0.999927	1	4	negative regulation of fat cell proliferation	BP	U1026_CB_down_go_BP
4144	GO:0014064	0.0141362	0.999925	1	4	positive regulation of serotonin secretion	BP	U1026_CB_down_go_BP
7472	GO:0035482	0.0141362	0.999925	1	4	gastric motility	BP	U1026_CB_down_go_BP
5410	GO:0021846	0.0143998	0.999922	1	4	cell proliferation in forebrain	BP	U1026_CB_down_go_BP
3230	GO:0008285	0.014817	0.997419	4	251	negative regulation of cell population proliferation	BP	U1026_CB_down_go_BP
6432	GO:0032275	0.014968	0.999916	1	4	luteinizing hormone secretion	BP	U1026_CB_down_go_BP
5382	GO:0021761	0.0155836	0.999909	1	4	limbic system development	BP	U1026_CB_down_go_BP
11312	GO:0061312	0.0163196	0.999894	1	5	BMP signaling pathway involved in heart development	BP	U1026_CB_down_go_BP
9059	GO:0045666	0.016495	0.998995	2	52	positive regulation of neuron differentiation	BP	U1026_CB_down_go_BP
5458	GO:0021978	0.0166242	0.99989	1	5	telencephalon regionalization	BP	U1026_CB_down_go_BP
45	GO:0000103	0.0167943	0.999887	1	5	sulfate assimilation	BP	U1026_CB_down_go_BP
919	GO:0003149	0.0168816	0.999886	1	5	membranous septum morphogenesis	BP	U1026_CB_down_go_BP
11180	GO:0060872	0.0169128	0.999886	1	5	semicircular canal development	BP	U1026_CB_down_go_BP
479	GO:0001706	0.0170471	0.999884	1	5	endoderm formation	BP	U1026_CB_down_go_BP
10836	GO:0060061	0.0170717	0.999884	1	5	Spemann organizer formation	BP	U1026_CB_down_go_BP
10821	GO:0060044	0.0171076	0.999883	1	5	negative regulation of cardiac muscle cell proliferation	BP	U1026_CB_down_go_BP
5809	GO:0030540	0.0171313	0.999883	1	5	female genitalia development	BP	U1026_CB_down_go_BP
10839	GO:0060070	0.0171525	0.998931	2	56	canonical Wnt signaling pathway	BP	U1026_CB_down_go_BP
10931	GO:0060272	0.0171834	0.999882	1	5	embryonic skeletal joint morphogenesis	BP	U1026_CB_down_go_BP
5420	GO:0021871	0.0172168	0.999882	1	5	forebrain regionalization	BP	U1026_CB_down_go_BP
5415	GO:0021854	0.0172684	0.999881	1	5	hypothalamus development	BP	U1026_CB_down_go_BP
9047	GO:0045650	0.0173435	0.99988	1	5	negative regulation of macrophage differentiation	BP	U1026_CB_down_go_BP
14975	GO:2000293	0.0173782	0.999879	1	5	negative regulation of defecation	BP	U1026_CB_down_go_BP
3853	GO:0010378	0.0174391	0.999879	1	5	temperature compensation of the circadian clock	BP	U1026_CB_down_go_BP
806	GO:0002520	0.0174867	0.999878	1	5	immune system development	BP	U1026_CB_down_go_BP
10760	GO:0055075	0.0175891	0.999876	1	5	potassium ion homeostasis	BP	U1026_CB_down_go_BP
6927	GO:0033685	0.0175926	0.999876	1	5	negative regulation of luteinizing hormone secretion	BP	U1026_CB_down_go_BP
5910	GO:0030856	0.0177671	0.999874	1	5	regulation of epithelial cell differentiation	BP	U1026_CB_down_go_BP
447	GO:0001654	0.0179405	0.998857	2	53	eye development	BP	U1026_CB_down_go_BP
2695	GO:0006929	0.0180821	0.999878	1	4	substrate-dependent cell migration	BP	U1026_CB_down_go_BP
14959	GO:2000252	0.0180842	0.999869	1	5	negative regulation of feeding behavior	BP	U1026_CB_down_go_BP
9096	GO:0045747	0.0183439	0.998818	2	52	positive regulation of Notch signaling pathway	BP	U1026_CB_down_go_BP
9893	GO:0048702	0.0189254	0.999857	1	5	embryonic neurocranium morphogenesis	BP	U1026_CB_down_go_BP
9764	GO:0048332	0.019313	0.999876	1	3	mesoderm morphogenesis	BP	U1026_CB_down_go_BP
10555	GO:0051792	0.0200854	0.999832	1	6	medium-chain fatty acid biosynthetic process	BP	U1026_CB_down_go_BP
12312	GO:0072044	0.0202029	0.99983	1	6	collecting duct development	BP	U1026_CB_down_go_BP
14942	GO:2000178	0.0202236	0.99983	1	6	negative regulation of neural precursor cell proliferation	BP	U1026_CB_down_go_BP
7282	GO:0035065	0.0206786	0.999822	1	6	regulation of histone acetylation	BP	U1026_CB_down_go_BP
11292	GO:0061179	0.0207694	0.99982	1	6	negative regulation of insulin secretion involved in cellular response to glucose stimulus	BP	U1026_CB_down_go_BP
6367	GO:0032092	0.0208231	0.998562	2	56	positive regulation of protein binding	BP	U1026_CB_down_go_BP
9441	GO:0046882	0.0209332	0.999818	1	6	negative regulation of follicle-stimulating hormone secretion	BP	U1026_CB_down_go_BP
5334	GO:0021542	0.0210165	0.999816	1	6	dentate gyrus development	BP	U1026_CB_down_go_BP
12270	GO:0071908	0.02128	0.999811	1	6	determination of intestine left/right asymmetry	BP	U1026_CB_down_go_BP
7037	GO:0034214	0.0213391	0.99981	1	6	protein hexamerization	BP	U1026_CB_down_go_BP
15209	GO:2001236	0.0220487	0.999797	1	6	regulation of extrinsic apoptotic signaling pathway	BP	U1026_CB_down_go_BP
2841	GO:0007204	0.0227383	0.996804	3	165	positive regulation of cytosolic calcium ion concentration	BP	U1026_CB_down_go_BP
12307	GO:0072017	0.0233531	0.999766	1	7	distal tubule development	BP	U1026_CB_down_go_BP
11112	GO:0060676	0.0233623	0.999766	1	7	ureteric bud formation	BP	U1026_CB_down_go_BP
11004	GO:0060394	0.0236421	0.99976	1	7	negative regulation of pathway-restricted SMAD protein phosphorylation	BP	U1026_CB_down_go_BP
5794	GO:0030512	0.0236854	0.99824	2	68	negative regulation of transforming growth factor beta receptor signaling pathway	BP	U1026_CB_down_go_BP
5398	GO:0021798	0.0241136	0.999751	1	7	forebrain dorsal/ventral pattern formation	BP	U1026_CB_down_go_BP
6251	GO:0031651	0.0242256	0.999748	1	7	negative regulation of heat generation	BP	U1026_CB_down_go_BP
12254	GO:0071878	0.0242256	0.999748	1	7	negative regulation of adenylate cyclase-activating adrenergic receptor signaling pathway	BP	U1026_CB_down_go_BP
8357	GO:0043049	0.0242407	0.999748	1	7	otic placode formation	BP	U1026_CB_down_go_BP
423	GO:0001580	0.0247128	0.999738	1	7	detection of chemical stimulus involved in sensory perception of bitter taste	BP	U1026_CB_down_go_BP
8360	GO:0043052	0.0248282	0.999736	1	7	thermotaxis	BP	U1026_CB_down_go_BP
9012	GO:0045582	0.0248924	0.999734	1	7	positive regulation of T cell differentiation	BP	U1026_CB_down_go_BP
7313	GO:0035137	0.0249216	0.999734	1	7	hindlimb morphogenesis	BP	U1026_CB_down_go_BP
7466	GO:0035469	0.0249592	0.999733	1	7	determination of pancreatic left/right asymmetry	BP	U1026_CB_down_go_BP
10255	GO:0051013	0.0251896	0.999728	1	7	microtubule severing	BP	U1026_CB_down_go_BP
5621	GO:0030166	0.0254519	0.998033	2	72	proteoglycan biosynthetic process	BP	U1026_CB_down_go_BP
10236	GO:0050968	0.0254976	0.999721	1	7	detection of chemical stimulus involved in sensory perception of pain	BP	U1026_CB_down_go_BP
9902	GO:0048712	0.0256646	0.999725	1	6	negative regulation of astrocyte differentiation	BP	U1026_CB_down_go_BP
946	GO:0003203	0.0259233	0.999706	1	8	endocardial cushion morphogenesis	BP	U1026_CB_down_go_BP
9051	GO:0045654	0.0262347	0.999699	1	8	positive regulation of megakaryocyte differentiation	BP	U1026_CB_down_go_BP
11257	GO:0061074	0.026606	0.99969	1	8	regulation of neural retina development	BP	U1026_CB_down_go_BP
9095	GO:0045746	0.026711	0.997889	2	62	negative regulation of Notch signaling pathway	BP	U1026_CB_down_go_BP
11405	GO:0061626	0.0267565	0.999686	1	8	pharyngeal arch artery morphogenesis	BP	U1026_CB_down_go_BP
3405	GO:0008595	0.0268334	0.999685	1	8	anterior/posterior axis specification, embryo	BP	U1026_CB_down_go_BP
6185	GO:0031468	0.0269084	0.999683	1	8	nuclear envelope reassembly	BP	U1026_CB_down_go_BP
11338	GO:0061384	0.0270512	0.999679	1	8	heart trabecula morphogenesis	BP	U1026_CB_down_go_BP
9961	GO:0048856	0.027201	0.997828	2	63	anatomical structure development	BP	U1026_CB_down_go_BP
610	GO:0001947	0.0275439	0.997784	2	66	heart looping	BP	U1026_CB_down_go_BP
12649	GO:0090281	0.027687	0.999664	1	8	negative regulation of calcium ion import	BP	U1026_CB_down_go_BP
13069	GO:0098739	0.0280162	0.999656	1	8	import across plasma membrane	BP	U1026_CB_down_go_BP
9084	GO:0045730	0.0283553	0.999648	1	8	respiratory burst	BP	U1026_CB_down_go_BP
6683	GO:0032874	0.0283782	0.999647	1	8	positive regulation of stress-activated MAPK cascade	BP	U1026_CB_down_go_BP
5272	GO:0019896	0.0287432	0.999638	1	8	axonal transport of mitochondrion	BP	U1026_CB_down_go_BP
12559	GO:0090050	0.0293934	0.999621	1	8	positive regulation of cell migration involved in sprouting angiogenesis	BP	U1026_CB_down_go_BP
4399	GO:0015734	0.0296038	0.999616	1	8	taurine transport	BP	U1026_CB_down_go_BP
2560	GO:0006670	0.0305048	0.999585	1	9	sphingosine metabolic process	BP	U1026_CB_down_go_BP
11097	GO:0060613	0.0306912	0.99958	1	9	fat pad development	BP	U1026_CB_down_go_BP
15082	GO:2000648	0.0312176	0.999566	1	9	positive regulation of stem cell proliferation	BP	U1026_CB_down_go_BP
3952	GO:0010700	0.0312277	0.999565	1	9	negative regulation of norepinephrine secretion	BP	U1026_CB_down_go_BP
9796	GO:0048485	0.0319909	0.999551	1	8	sympathetic nervous system development	BP	U1026_CB_down_go_BP
9423	GO:0046839	0.0330079	0.999508	1	10	phospholipid dephosphorylation	BP	U1026_CB_down_go_BP
737	GO:0002209	0.0330194	0.997059	2	82	behavioral defense response	BP	U1026_CB_down_go_BP
3872	GO:0010460	0.0336558	0.999488	1	10	positive regulation of heart rate	BP	U1026_CB_down_go_BP
10234	GO:0050965	0.0340223	0.999477	1	10	detection of temperature stimulus involved in sensory perception of pain	BP	U1026_CB_down_go_BP
15159	GO:2001014	0.0342023	0.999472	1	10	regulation of skeletal muscle cell differentiation	BP	U1026_CB_down_go_BP
167	GO:0000381	0.034209	0.996895	2	82	regulation of alternative mRNA splicing, via spliceosome	BP	U1026_CB_down_go_BP
6025	GO:0031101	0.034331	0.999468	1	10	fin regeneration	BP	U1026_CB_down_go_BP
8950	GO:0045317	0.0344791	0.999488	1	7	equator specification	BP	U1026_CB_down_go_BP
5430	GO:0021895	0.0349025	0.99945	1	10	cerebral cortex neuron differentiation	BP	U1026_CB_down_go_BP
8122	GO:0042423	0.0350077	0.999446	1	10	catecholamine biosynthetic process	BP	U1026_CB_down_go_BP
2880	GO:0007276	0.0350977	0.999443	1	10	gamete generation	BP	U1026_CB_down_go_BP
10173	GO:0050850	0.0354998	0.99943	1	10	positive regulation of calcium-mediated signaling	BP	U1026_CB_down_go_BP
10143	GO:0050793	0.035579	0.999435	1	9	regulation of developmental process	BP	U1026_CB_down_go_BP
7932	GO:0040008	0.0361684	0.996637	2	61	regulation of growth	BP	U1026_CB_down_go_BP
6677	GO:0032849	0.0364076	0.999395	1	11	positive regulation of cellular pH reduction	BP	U1026_CB_down_go_BP
9156	GO:0045892	0.0365391	0.991617	4	340	negative regulation of transcription, DNA-templated	BP	U1026_CB_down_go_BP
5452	GO:0021954	0.0366528	0.999393	1	10	central nervous system neuron development	BP	U1026_CB_down_go_BP
14483	GO:1905000	0.0372534	0.999418	1	6	regulation of membrane repolarization during atrial cardiac muscle cell action potential	BP	U1026_CB_down_go_BP
14488	GO:1905031	0.0372534	0.999418	1	6	regulation of membrane repolarization during cardiac muscle cell action potential	BP	U1026_CB_down_go_BP
12092	GO:0071425	0.0374877	0.999358	1	11	hematopoietic stem cell proliferation	BP	U1026_CB_down_go_BP
3752	GO:0009948	0.0377209	0.99935	1	11	anterior/posterior axis specification	BP	U1026_CB_down_go_BP
8661	GO:0043950	0.0379092	0.999343	1	11	positive regulation of cAMP-mediated signaling	BP	U1026_CB_down_go_BP
6973	GO:0033993	0.0382912	0.99933	1	11	response to lipid	BP	U1026_CB_down_go_BP
3078	GO:0007638	0.0384156	0.999326	1	11	mechanosensory behavior	BP	U1026_CB_down_go_BP
11664	GO:0070306	0.0390041	0.999305	1	11	lens fiber cell differentiation	BP	U1026_CB_down_go_BP
9943	GO:0048813	0.0398822	0.996066	2	83	dendrite morphogenesis	BP	U1026_CB_down_go_BP
8368	GO:0043066	0.0403151	0.990461	4	347	negative regulation of apoptotic process	BP	U1026_CB_down_go_BP
11022	GO:0060425	0.0404911	0.999244	1	12	lung morphogenesis	BP	U1026_CB_down_go_BP
4685	GO:0016479	0.040807	0.999281	1	7	negative regulation of transcription by RNA polymerase I	BP	U1026_CB_down_go_BP
6420	GO:0032233	0.0408468	0.99928	1	7	positive regulation of actin filament bundle assembly	BP	U1026_CB_down_go_BP
3073	GO:0007631	0.0411421	0.999219	1	12	feeding behavior	BP	U1026_CB_down_go_BP
12671	GO:0090327	0.0411437	0.999219	1	12	negative regulation of locomotion involved in locomotory behavior	BP	U1026_CB_down_go_BP
12904	GO:0097368	0.0411995	0.999267	1	7	establishment of Sertoli cell barrier	BP	U1026_CB_down_go_BP
13962	GO:1902895	0.0413089	0.999213	1	12	positive regulation of pri-miRNA transcription by RNA polymerase II	BP	U1026_CB_down_go_BP
7059	GO:0034329	0.042222	0.99923	1	7	cell junction assembly	BP	U1026_CB_down_go_BP
5612	GO:0030155	0.0425379	0.995663	2	75	regulation of cell adhesion	BP	U1026_CB_down_go_BP
3679	GO:0009653	0.0425658	0.995669	2	66	anatomical structure morphogenesis	BP	U1026_CB_down_go_BP
11034	GO:0060444	0.0426042	0.999162	1	12	branching involved in mammary gland duct morphogenesis	BP	U1026_CB_down_go_BP
9108	GO:0045777	0.0427114	0.999158	1	12	positive regulation of blood pressure	BP	U1026_CB_down_go_BP
3268	GO:0008345	0.042712	0.995618	2	94	larval locomotory behavior	BP	U1026_CB_down_go_BP
13871	GO:1902396	0.0436247	0.999178	1	7	protein localization to bicellular tight junction	BP	U1026_CB_down_go_BP
5365	GO:0021688	0.0436252	0.999232	1	5	cerebellar molecular layer formation	BP	U1026_CB_down_go_BP
9855	GO:0048631	0.0436252	0.999232	1	5	regulation of skeletal muscle tissue growth	BP	U1026_CB_down_go_BP
11176	GO:0060853	0.0436252	0.999232	1	5	Notch signaling pathway involved in arterial endothelial cell fate commitment	BP	U1026_CB_down_go_BP
12795	GO:0097102	0.0436252	0.999232	1	5	endothelial tip cell fate specification	BP	U1026_CB_down_go_BP
13075	GO:0098773	0.0436252	0.999232	1	5	skin epidermis development	BP	U1026_CB_down_go_BP
15205	GO:2001225	0.0438544	0.999106	1	13	regulation of chloride transport	BP	U1026_CB_down_go_BP
11245	GO:0061053	0.0439743	0.999107	1	12	somite development	BP	U1026_CB_down_go_BP
12554	GO:0090042	0.0440465	0.999144	1	8	tubulin deacetylation	BP	U1026_CB_down_go_BP
10340	GO:0051220	0.0440843	0.999143	1	8	cytoplasmic sequestering of protein	BP	U1026_CB_down_go_BP
448	GO:0001655	0.0441265	0.999095	1	13	urogenital system development	BP	U1026_CB_down_go_BP
3929	GO:0010628	0.0441852	0.989241	4	334	positive regulation of gene expression	BP	U1026_CB_down_go_BP
5731	GO:0030334	0.0442683	0.99538	2	82	regulation of cell migration	BP	U1026_CB_down_go_BP
3870	GO:0010458	0.0445597	0.999077	1	13	exit from mitosis	BP	U1026_CB_down_go_BP
13935	GO:1902742	0.0460965	0.999011	1	13	apoptotic process involved in development	BP	U1026_CB_down_go_BP
5924	GO:0030879	0.0461036	0.999011	1	13	mammary gland development	BP	U1026_CB_down_go_BP
12319	GO:0072070	0.0467007	0.999082	1	6	loop of Henle development	BP	U1026_CB_down_go_BP
10735	GO:0055007	0.0467829	0.998975	1	14	cardiac muscle cell differentiation	BP	U1026_CB_down_go_BP
6611	GO:0032693	0.046963	0.999072	1	6	negative regulation of interleukin-10 production	BP	U1026_CB_down_go_BP
9026	GO:0045605	0.0469801	0.999071	1	6	negative regulation of epidermal cell differentiation	BP	U1026_CB_down_go_BP
15099	GO:2000726	0.0469828	0.999071	1	6	negative regulation of cardiac muscle cell differentiation	BP	U1026_CB_down_go_BP
3119	GO:0008090	0.0469956	0.999044	1	7	retrograde axonal transport	BP	U1026_CB_down_go_BP
15055	GO:2000573	0.0473522	0.99895	1	14	positive regulation of DNA biosynthetic process	BP	U1026_CB_down_go_BP
5367	GO:0021693	0.0474545	0.999052	1	6	cerebellar Purkinje cell layer structural organization	BP	U1026_CB_down_go_BP
5449	GO:0021943	0.0483441	0.998951	1	9	formation of radial glial scaffolds	BP	U1026_CB_down_go_BP
7978	GO:0042060	0.048388	0.994686	2	94	wound healing	BP	U1026_CB_down_go_BP
10763	GO:0055078	0.0490941	0.998871	1	14	sodium ion homeostasis	BP	U1026_CB_down_go_BP
475	GO:0001701	0.0496244	0.990546	3	222	in utero embryonic development	BP	U1026_CB_down_go_BP
5579	GO:0030111	0.0496544	0.998839	1	15	regulation of Wnt signaling pathway	BP	U1026_CB_down_go_BP
3838	GO:0010306	0.0497259	0.998835	1	15	rhamnogalacturonan II biosynthetic process	BP	U1026_CB_down_go_BP
6509	GO:0032444	3.57055e-05	1	2	3	activin responsive factor complex	CC	U1026_CB_down_go_CC
5047	GO:0019012	3.71458e-05	1	3	13	virion	CC	U1026_CB_down_go_CC
257	GO:0000790	8.08315e-05	0.999993	6	196	nuclear chromatin	CC	U1026_CB_down_go_CC
14281	GO:1904115	0.000805225	0.999967	3	45	axon cytoplasm	CC	U1026_CB_down_go_CC
1959	GO:0005634	0.00215046	0.99899	28	4359	nucleus	CC	U1026_CB_down_go_CC
7195	GO:0034681	0.00359579	1	1	1	integrin alpha11-beta1 complex	CC	U1026_CB_down_go_CC
1979	GO:0005667	0.00977483	0.998999	3	122	transcription regulator complex	CC	U1026_CB_down_go_CC
10830	GO:0060053	0.0277084	0.999711	1	4	neurofilament cytoskeleton	CC	U1026_CB_down_go_CC
6261	GO:0031673	0.0372876	0.999401	1	7	H zone	CC	U1026_CB_down_go_CC
6205	GO:0031523	0.0480956	0.998962	1	9	Myb complex	CC	U1026_CB_down_go_CC
8419	GO:0043196	0.0490223	0.998874	1	14	varicosity	CC	U1026_CB_down_go_CC
327	GO:0000981	5.19465e-10	1	12	289	DNA-binding transcription factor activity, RNA polymerase II-specific	MF	U1026_CB_down_go_MF
8587	GO:0043565	3.11633e-09	1	13	418	sequence-specific DNA binding	MF	U1026_CB_down_go_MF
1041	GO:0003700	4.27724e-07	1	12	521	DNA-binding transcription factor activity	MF	U1026_CB_down_go_MF
370	GO:0001228	1.39906e-06	1	8	220	DNA-binding transcription activator activity, RNA polymerase II-specific	MF	U1026_CB_down_go_MF
325	GO:0000978	5.57182e-06	0.999999	9	358	RNA polymerase II cis-regulatory region sequence-specific DNA binding	MF	U1026_CB_down_go_MF
1767	GO:0005109	0.000332651	0.99999	3	38	frizzled binding	MF	U1026_CB_down_go_MF
9266	GO:0046332	0.00072874	0.999971	3	45	SMAD binding	MF	U1026_CB_down_go_MF
324	GO:0000977	0.00142051	0.999821	5	230	RNA polymerase II transcription regulatory region sequence-specific DNA binding	MF	U1026_CB_down_go_MF
1880	GO:0005368	0.00332134	1	1	1	taurine transmembrane transporter activity	MF	U1026_CB_down_go_MF
7870	GO:0038064	0.00359579	1	1	1	collagen receptor activity	MF	U1026_CB_down_go_MF
4277	GO:0015185	0.00690849	0.999988	1	2	gamma-aminobutyric acid transmembrane transporter activity	MF	U1026_CB_down_go_MF
328	GO:0000987	0.00872824	0.999622	2	40	cis-regulatory region sequence-specific DNA binding	MF	U1026_CB_down_go_MF
5814	GO:0030550	0.00940678	0.999971	1	3	acetylcholine receptor inhibitor activity	MF	U1026_CB_down_go_MF
4616	GO:0016297	0.00978219	0.999968	1	3	acyl-[acyl-carrier-protein] hydrolase activity	MF	U1026_CB_down_go_MF
9551	GO:0047381	0.00978219	0.999968	1	3	dodecanoyl-[acyl-carrier-protein] hydrolase activity	MF	U1026_CB_down_go_MF
274	GO:0000810	0.0100241	0.999967	1	3	diacylglycerol diphosphate phosphatase activity	MF	U1026_CB_down_go_MF
369	GO:0001227	0.0104617	0.998901	3	129	DNA-binding transcription repressor activity, RNA polymerase II-specific	MF	U1026_CB_down_go_MF
1776	GO:0005125	0.0120144	0.999381	2	49	cytokine activity	MF	U1026_CB_down_go_MF
42	GO:0000095	0.0130939	0.999936	1	4	S-adenosyl-L-methionine transmembrane transporter activity	MF	U1026_CB_down_go_MF
13400	GO:0106235	0.013383	0.999933	1	4	ceramide-1-phosphate phosphatase activity	MF	U1026_CB_down_go_MF
365	GO:0001222	0.0139666	0.999927	1	4	transcription corepressor binding	MF	U1026_CB_down_go_MF
1881	GO:0005369	0.0139999	0.999927	1	4	taurine:sodium symporter activity	MF	U1026_CB_down_go_MF
4221	GO:0015056	0.0141362	0.999925	1	4	corticotrophin-releasing factor receptor activity	MF	U1026_CB_down_go_MF
8513	GO:0043404	0.0141362	0.999925	1	4	corticotropin-releasing hormone receptor activity	MF	U1026_CB_down_go_MF
8105	GO:0042392	0.0168244	0.999887	1	5	sphingosine-1-phosphate phosphatase activity	MF	U1026_CB_down_go_MF
323	GO:0000976	0.0210215	0.997134	3	150	transcription regulatory region sequence-specific DNA binding	MF	U1026_CB_down_go_MF
3392	GO:0008568	0.0214567	0.999808	1	6	microtubule-severing ATPase activity	MF	U1026_CB_down_go_MF
12972	GO:0097604	0.0219078	0.9998	1	6	temperature-gated cation channel activity	MF	U1026_CB_down_go_MF
5811	GO:0030548	0.0227503	0.999778	1	7	acetylcholine receptor regulator activity	MF	U1026_CB_down_go_MF
1862	GO:0005332	0.024541	0.999742	1	7	gamma-aminobutyric acid:sodium symporter activity	MF	U1026_CB_down_go_MF
8176	GO:0042577	0.0265116	0.999692	1	8	lipid phosphatase activity	MF	U1026_CB_down_go_MF
6271	GO:0031699	0.027349	0.999672	1	8	beta-3 adrenergic receptor binding	MF	U1026_CB_down_go_MF
11829	GO:0070742	0.0277817	0.999662	1	8	C2H2 zinc finger domain binding	MF	U1026_CB_down_go_MF
8024	GO:0042165	0.0281554	0.999653	1	8	neurotransmitter binding	MF	U1026_CB_down_go_MF
1314	GO:0004320	0.0315867	0.999571	1	7	oleoyl-[acyl-carrier-protein] hydrolase activity	MF	U1026_CB_down_go_MF
4614	GO:0016295	0.0315867	0.999571	1	7	myristoyl-[acyl-carrier-protein] hydrolase activity	MF	U1026_CB_down_go_MF
4615	GO:0016296	0.0315867	0.999571	1	7	palmitoyl-[acyl-carrier-protein] hydrolase activity	MF	U1026_CB_down_go_MF
4557	GO:0016176	0.0320006	0.999543	1	9	superoxide-generating NADPH oxidase activator activity	MF	U1026_CB_down_go_MF
1049	GO:0003723	0.0351448	0.987745	7	804	RNA binding	MF	U1026_CB_down_go_MF
7248	GO:0034988	0.0372534	0.999418	1	6	Fc-gamma receptor I complex binding	MF	U1026_CB_down_go_MF
1709	GO:0004952	0.0377452	0.999349	1	11	dopamine neurotransmitter receptor activity	MF	U1026_CB_down_go_MF
3176	GO:0008195	0.0405624	0.999241	1	12	phosphatidate phosphatase activity	MF	U1026_CB_down_go_MF
6290	GO:0031852	0.0407074	0.999285	1	7	mu-type opioid receptor binding	MF	U1026_CB_down_go_MF
13037	GO:0098639	0.0410827	0.999222	1	12	collagen binding involved in cell-matrix adhesion	MF	U1026_CB_down_go_MF
1765	GO:0005102	0.0442385	0.989221	4	353	signaling receptor binding	MF	U1026_CB_down_go_MF
9882	GO:0048675	0.00110004	0.999984	2	47	axon extension	BP	U1026_CB_up_go_BP
8314	GO:0042984	0.00174886	0.999999	1	3	regulation of amyloid precursor protein biosynthetic process	BP	U1026_CB_up_go_BP
3015	GO:0007522	0.00221429	0.999999	1	2	visceral muscle development	BP	U1026_CB_up_go_BP
3860	GO:0010430	0.00267474	0.999997	1	4	fatty acid omega-oxidation	BP	U1026_CB_up_go_BP
13844	GO:1902254	0.00378515	0.999994	1	6	negative regulation of intrinsic apoptotic signaling pathway by p53 class mediator	BP	U1026_CB_up_go_BP
3016	GO:0007525	0.00596648	0.999985	1	8	somatic muscle development	BP	U1026_CB_up_go_BP
10994	GO:0060378	0.00617773	0.999984	1	9	regulation of brood size	BP	U1026_CB_up_go_BP
13032	GO:0098609	0.00702582	0.999736	2	138	cell-cell adhesion	BP	U1026_CB_up_go_BP
14083	GO:1903364	0.00776419	0.999974	1	12	positive regulation of cellular protein catabolic process	BP	U1026_CB_up_go_BP
8978	GO:0045463	0.0088703	0.99997	1	5	R8 cell development	BP	U1026_CB_up_go_BP
3099	GO:0008050	0.0108438	0.999949	1	10	female courtship behavior	BP	U1026_CB_up_go_BP
8555	GO:0043518	0.0110009	0.999946	1	16	negative regulation of DNA damage response, signal transduction by p53 class mediator	BP	U1026_CB_up_go_BP
4540	GO:0016125	0.0114145	0.999941	1	17	sterol metabolic process	BP	U1026_CB_up_go_BP
9658	GO:0048036	0.0114242	0.999943	1	11	central complex development	BP	U1026_CB_up_go_BP
4571	GO:0016203	0.0119358	0.999937	1	14	muscle attachment	BP	U1026_CB_up_go_BP
10134	GO:0050774	0.0120441	0.999939	1	8	negative regulation of dendrite morphogenesis	BP	U1026_CB_up_go_BP
2358	GO:0006376	0.0120503	0.999935	1	15	mRNA splice site selection	BP	U1026_CB_up_go_BP
9172	GO:0045924	0.0120565	0.999936	1	12	regulation of female receptivity	BP	U1026_CB_up_go_BP
4470	GO:0015918	0.0139209	0.999911	1	24	sterol transport	BP	U1026_CB_up_go_BP
4463	GO:0015908	0.0144492	0.999904	1	23	fatty acid transport	BP	U1026_CB_up_go_BP
9953	GO:0048841	0.0147836	0.999905	1	11	regulation of axon extension involved in axon guidance	BP	U1026_CB_up_go_BP
2950	GO:0007413	0.0152142	0.999897	1	14	axonal fasciculation	BP	U1026_CB_up_go_BP
10149	GO:0050803	0.015557	0.999892	1	15	regulation of synapse structure or activity	BP	U1026_CB_up_go_BP
3028	GO:0007560	0.0156531	0.999891	1	13	imaginal disc morphogenesis	BP	U1026_CB_up_go_BP
2769	GO:0007062	0.0157944	0.999887	1	19	sister chromatid cohesion	BP	U1026_CB_up_go_BP
7349	GO:0035206	0.0158442	0.999885	1	22	regulation of hemocyte proliferation	BP	U1026_CB_up_go_BP
2949	GO:0007412	0.0174736	0.999863	1	15	axon target recognition	BP	U1026_CB_up_go_BP
552	GO:0001835	0.0174995	0.99986	1	22	blastocyst hatching	BP	U1026_CB_up_go_BP
4103	GO:0010996	0.017589	0.999861	1	16	response to auditory stimulus	BP	U1026_CB_up_go_BP
4527	GO:0016079	0.0177811	0.999855	1	21	synaptic vesicle exocytosis	BP	U1026_CB_up_go_BP
5363	GO:0021682	0.0179299	0.999855	1	16	nerve maturation	BP	U1026_CB_up_go_BP
7934	GO:0040011	0.0180488	0.99985	1	23	locomotion	BP	U1026_CB_up_go_BP
8981	GO:0045467	0.0185546	0.999847	1	13	R7 cell development	BP	U1026_CB_up_go_BP
623	GO:0001964	0.0192429	0.999831	1	20	startle response	BP	U1026_CB_up_go_BP
4627	GO:0016318	0.0193049	0.999829	1	22	ommatidial rotation	BP	U1026_CB_up_go_BP
7320	GO:0035151	0.0194928	0.999825	1	23	regulation of tube size, open tracheal system	BP	U1026_CB_up_go_BP
3013	GO:0007520	0.0199352	0.999817	1	24	myoblast fusion	BP	U1026_CB_up_go_BP
10944	GO:0060294	0.020749	0.999803	1	21	cilium movement involved in cell motility	BP	U1026_CB_up_go_BP
9958	GO:0048846	0.0210533	0.999798	1	19	axon extension involved in axon guidance	BP	U1026_CB_up_go_BP
12402	GO:0072499	0.0214962	0.999791	1	17	photoreceptor cell axon guidance	BP	U1026_CB_up_go_BP
8748	GO:0044331	0.0216185	0.999788	1	18	cell-cell adhesion mediated by cadherin	BP	U1026_CB_up_go_BP
10132	GO:0050772	0.0217185	0.999785	1	19	positive regulation of axonogenesis	BP	U1026_CB_up_go_BP
9944	GO:0048814	0.0218587	0.999781	1	22	regulation of dendrite morphogenesis	BP	U1026_CB_up_go_BP
4530	GO:0016082	0.0218976	0.999779	1	23	synaptic vesicle priming	BP	U1026_CB_up_go_BP
3098	GO:0008049	0.022532	0.999765	1	27	male courtship behavior	BP	U1026_CB_up_go_BP
11323	GO:0061343	0.0228822	0.999758	1	26	cell adhesion involved in heart morphogenesis	BP	U1026_CB_up_go_BP
2773	GO:0007076	0.0231578	0.999751	1	28	mitotic chromosome condensation	BP	U1026_CB_up_go_BP
3282	GO:0008366	0.0246219	0.999718	1	29	axon ensheathment	BP	U1026_CB_up_go_BP
4628	GO:0016319	0.0246315	0.999719	1	26	mushroom body development	BP	U1026_CB_up_go_BP
7259	GO:0035011	0.0259279	0.999691	1	22	melanotic encapsulation of foreign target	BP	U1026_CB_up_go_BP
11179	GO:0060857	0.0270982	0.999657	1	31	establishment of glial blood-brain barrier	BP	U1026_CB_up_go_BP
2807	GO:0007158	0.0285955	0.999617	1	36	neuron cell-cell adhesion	BP	U1026_CB_up_go_BP
392	GO:0001523	0.0303612	0.999566	1	40	retinoid metabolic process	BP	U1026_CB_up_go_BP
6107	GO:0031290	0.0317643	0.999529	1	30	retinal ganglion cell axon guidance	BP	U1026_CB_up_go_BP
5299	GO:0019991	0.0336297	0.999466	1	43	septate junction assembly	BP	U1026_CB_up_go_BP
2603	GO:0006749	0.0360043	0.999383	1	64	glutathione metabolic process	BP	U1026_CB_up_go_BP
4643	GO:0016339	0.036805	0.99936	1	42	calcium-dependent cell-cell adhesion via plasma membrane cell adhesion molecules	BP	U1026_CB_up_go_BP
10450	GO:0051491	0.0387169	0.999292	1	42	positive regulation of filopodium assembly	BP	U1026_CB_up_go_BP
8558	GO:0043523	0.0425767	0.999135	1	63	regulation of neuron apoptotic process	BP	U1026_CB_up_go_BP
2738	GO:0007009	0.0431557	0.999118	1	44	plasma membrane organization	BP	U1026_CB_up_go_BP
10130	GO:0050770	0.043199	0.999111	1	58	regulation of axonogenesis	BP	U1026_CB_up_go_BP
2999	GO:0007498	0.0470133	0.998949	1	49	mesoderm development	BP	U1026_CB_up_go_BP
10195	GO:0050885	0.0478409	0.998909	1	54	neuromuscular process controlling balance	BP	U1026_CB_up_go_BP
2512	GO:0006606	0.0498759	0.998811	1	60	protein import into nucleus	BP	U1026_CB_up_go_BP
2094	GO:0005863	0.00322256	0.999996	1	4	striated muscle myosin thick filament	CC	U1026_CB_up_go_CC
7305	GO:0035102	0.00724604	0.999977	1	10	PRC1 complex	CC	U1026_CB_up_go_CC
681	GO:0002081	0.00730301	0.999977	1	9	outer acrosomal membrane	CC	U1026_CB_up_go_CC
149	GO:0000324	0.00937641	0.999961	1	15	fungal-type vacuole	CC	U1026_CB_up_go_CC
680	GO:0002080	0.0102464	0.999953	1	14	acrosomal membrane	CC	U1026_CB_up_go_CC
9929	GO:0048787	0.0185064	0.999843	1	21	presynaptic active zone membrane	CC	U1026_CB_up_go_CC
2127	GO:0005919	0.0194693	0.999826	1	23	pleated septate junction	CC	U1026_CB_up_go_CC
2126	GO:0005918	0.0280928	0.999631	1	33	septate junction	CC	U1026_CB_up_go_CC
6262	GO:0031674	0.033073	0.999483	1	46	I band	CC	U1026_CB_up_go_CC
261	GO:0000794	0.0410787	0.999198	1	54	condensed nuclear chromosome	CC	U1026_CB_up_go_CC
7724	GO:0036126	0.0440579	0.999074	1	60	sperm flagellum	CC	U1026_CB_up_go_CC
1910	GO:0005504	0.0122512	0.999932	1	19	fatty acid binding	MF	U1026_CB_up_go_MF
4769	GO:0016705	0.0145973	0.999902	1	22	oxidoreductase activity, acting on paired donors, with incorporation or reduction of molecular oxygen	MF	U1026_CB_up_go_MF
6707	GO:0032934	0.0168983	0.999868	1	25	sterol binding	MF	U1026_CB_up_go_MF
7533	GO:0035612	0.0181396	0.999851	1	18	AP-2 adaptor complex binding	MF	U1026_CB_up_go_MF
5856	GO:0030676	0.0212753	0.999796	1	16	Rac guanyl-nucleotide exchange factor activity	MF	U1026_CB_up_go_MF
1913	GO:0005509	0.0243478	0.995464	4	1440	calcium ion binding	MF	U1026_CB_up_go_MF
659	GO:0002039	0.0346843	0.999432	1	43	p53 binding	MF	U1026_CB_up_go_MF
1349	GO:0004364	0.0364514	0.999367	1	68	glutathione transferase activity	MF	U1026_CB_up_go_MF
10910	GO:0060231	1.4732e-06	1	3	3	mesenchymal to epithelial transition	BP	U1026_L_down_go_BP
5633	GO:0030182	6.71619e-06	0.999999	9	114	neuron differentiation	BP	U1026_L_down_go_BP
10313	GO:0051145	1.44831e-05	1	3	5	smooth muscle cell differentiation	BP	U1026_L_down_go_BP
11293	GO:0061180	1.44831e-05	1	3	5	mammary gland epithelium development	BP	U1026_L_down_go_BP
10839	GO:0060070	4.24935e-05	0.999997	6	56	canonical Wnt signaling pathway	BP	U1026_L_down_go_BP
9864	GO:0048644	4.98352e-05	0.999999	3	7	muscle organ morphogenesis	BP	U1026_L_down_go_BP
540	GO:0001822	5.44617e-05	0.999993	8	115	kidney development	BP	U1026_L_down_go_BP
8897	GO:0045165	8.31618e-05	0.999992	6	63	cell fate commitment	BP	U1026_L_down_go_BP
555	GO:0001838	0.000129825	1	2	2	embryonic epithelial tube formation	BP	U1026_L_down_go_BP
5671	GO:0030237	0.000129825	1	2	2	female sex determination	BP	U1026_L_down_go_BP
6459	GO:0032349	0.000129825	1	2	2	positive regulation of aldosterone biosynthetic process	BP	U1026_L_down_go_BP
6756	GO:0033080	0.000129825	1	2	2	immature T cell proliferation in thymus	BP	U1026_L_down_go_BP
7860	GO:0038030	0.000129825	1	2	2	non-canonical Wnt signaling pathway via MAPK cascade	BP	U1026_L_down_go_BP
9133	GO:0045836	0.000129825	1	2	2	positive regulation of meiotic nuclear division	BP	U1026_L_down_go_BP
10872	GO:0060126	0.000129825	1	2	2	somatotropin secreting cell differentiation	BP	U1026_L_down_go_BP
10874	GO:0060129	0.000129825	1	2	2	thyroid-stimulating hormone-secreting cell differentiation	BP	U1026_L_down_go_BP
11145	GO:0060748	0.000129825	1	2	2	tertiary branching involved in mammary gland duct morphogenesis	BP	U1026_L_down_go_BP
11294	GO:0061184	0.000129825	1	2	2	positive regulation of dermatome development	BP	U1026_L_down_go_BP
11331	GO:0061369	0.000129825	1	2	2	negative regulation of testicular blood vessel morphogenesis	BP	U1026_L_down_go_BP
12309	GO:0072033	0.000129825	1	2	2	renal vesicle formation	BP	U1026_L_down_go_BP
12310	GO:0072034	0.000129825	1	2	2	renal vesicle induction	BP	U1026_L_down_go_BP
12348	GO:0072174	0.000129825	1	2	2	metanephric tubule formation	BP	U1026_L_down_go_BP
12365	GO:0072273	0.000129825	1	2	2	metanephric nephron morphogenesis	BP	U1026_L_down_go_BP
14884	GO:2000019	0.000129825	1	2	2	negative regulation of male gonad development	BP	U1026_L_down_go_BP
14905	GO:2000066	0.000129825	1	2	2	positive regulation of cortisol biosynthetic process	BP	U1026_L_down_go_BP
14944	GO:2000180	0.000129825	1	2	2	negative regulation of androgen biosynthetic process	BP	U1026_L_down_go_BP
14951	GO:2000225	0.000129825	1	2	2	negative regulation of testosterone biosynthetic process	BP	U1026_L_down_go_BP
11225	GO:0061026	0.000129825	1	2	2	cardiac muscle tissue regeneration	BP	U1026_L_down_go_BP
9182	GO:0045944	0.000144933	0.999948	21	742	positive regulation of transcription by RNA polymerase II	BP	U1026_L_down_go_BP
12344	GO:0072162	0.000386529	0.999999	2	3	metanephric mesenchymal cell differentiation	BP	U1026_L_down_go_BP
4061	GO:0010894	0.000386529	0.999999	2	3	negative regulation of steroid biosynthetic process	BP	U1026_L_down_go_BP
9787	GO:0048468	0.000386993	0.999989	3	13	cell development	BP	U1026_L_down_go_BP
2184	GO:0006031	0.000386993	0.999989	3	13	chitin biosynthetic process	BP	U1026_L_down_go_BP
11251	GO:0061063	0.000386993	0.999989	3	13	positive regulation of nematode larval development	BP	U1026_L_down_go_BP
5639	GO:0030198	0.000464592	0.999903	9	197	extracellular matrix organization	BP	U1026_L_down_go_BP
1001	GO:0003344	0.000488379	0.999985	3	14	pericardium morphogenesis	BP	U1026_L_down_go_BP
974	GO:0003272	0.000767215	0.999994	2	4	endocardial cushion formation	BP	U1026_L_down_go_BP
379	GO:0001503	0.0007687	0.999917	5	63	ossification	BP	U1026_L_down_go_BP
11302	GO:0061205	0.00126904	0.999986	2	5	paramesonephric duct development	BP	U1026_L_down_go_BP
10814	GO:0060037	0.00145384	0.99993	3	20	pharyngeal system development	BP	U1026_L_down_go_BP
3397	GO:0008584	0.00157867	0.999858	4	44	male gonad development	BP	U1026_L_down_go_BP
9062	GO:0045669	0.00157867	0.999858	4	44	positive regulation of osteoblast differentiation	BP	U1026_L_down_go_BP
10577	GO:0051894	0.00168188	0.999914	3	21	positive regulation of focal adhesion assembly	BP	U1026_L_down_go_BP
9702	GO:0048149	0.00171727	0.999842	4	45	behavioral response to ethanol	BP	U1026_L_down_go_BP
8128	GO:0042445	0.00188919	0.999971	2	6	hormone metabolic process	BP	U1026_L_down_go_BP
9157	GO:0045893	0.00205818	0.999304	13	447	positive regulation of transcription, DNA-templated	BP	U1026_L_down_go_BP
6124	GO:0031334	0.00249556	0.999852	3	24	positive regulation of protein-containing complex assembly	BP	U1026_L_down_go_BP
6720	GO:0032967	0.00262494	0.99995	2	7	positive regulation of collagen biosynthetic process	BP	U1026_L_down_go_BP
10436	GO:0051451	0.00262494	0.99995	2	7	myoblast migration	BP	U1026_L_down_go_BP
8593	GO:0043583	0.00262494	0.99995	2	7	ear development	BP	U1026_L_down_go_BP
5786	GO:0030501	0.00293141	0.999685	4	52	positive regulation of bone mineralization	BP	U1026_L_down_go_BP
9796	GO:0048485	0.00347356	0.999921	2	8	sympathetic nervous system development	BP	U1026_L_down_go_BP
5785	GO:0030500	0.00351653	0.999762	3	27	regulation of bone mineralization	BP	U1026_L_down_go_BP
3733	GO:0009887	0.00356932	0.999445	5	89	animal organ morphogenesis	BP	U1026_L_down_go_BP
3080	GO:0008015	0.00390553	0.999725	3	28	blood circulation	BP	U1026_L_down_go_BP
451	GO:0001658	0.00390553	0.999725	3	28	branching involved in ureteric bud morphogenesis	BP	U1026_L_down_go_BP
8918	GO:0045198	0.00443241	0.999882	2	9	establishment of epithelial cell apical/basal polarity	BP	U1026_L_down_go_BP
9842	GO:0048599	0.00443241	0.999882	2	9	oocyte development	BP	U1026_L_down_go_BP
481	GO:0001708	0.00522544	0.999589	3	31	cell fate specification	BP	U1026_L_down_go_BP
9156	GO:0045892	0.00602845	0.998028	10	340	negative regulation of transcription, DNA-templated	BP	U1026_L_down_go_BP
10979	GO:0060347	0.00667038	0.999773	2	11	heart trabecula formation	BP	U1026_L_down_go_BP
7604	GO:0035810	0.00678362	0.99941	3	34	positive regulation of urine volume	BP	U1026_L_down_go_BP
11852	GO:0070836	0.00794442	0.9997	2	12	caveola assembly	BP	U1026_L_down_go_BP
882	GO:0003009	0.00794442	0.9997	2	12	skeletal muscle contraction	BP	U1026_L_down_go_BP
3398	GO:0008585	0.00794442	0.9997	2	12	female gonad development	BP	U1026_L_down_go_BP
5482	GO:0022407	0.00794442	0.9997	2	12	regulation of cell-cell adhesion	BP	U1026_L_down_go_BP
510	GO:0001756	0.00888845	0.998678	4	71	somitogenesis	BP	U1026_L_down_go_BP
7362	GO:0035225	0.00931849	0.999613	2	13	determination of genital disc primordium	BP	U1026_L_down_go_BP
885	GO:0003016	0.00931849	0.999613	2	13	respiratory system process	BP	U1026_L_down_go_BP
5724	GO:0030325	0.00931849	0.999613	2	13	adrenal gland development	BP	U1026_L_down_go_BP
592	GO:0001921	0.00931849	0.999613	2	13	positive regulation of receptor recycling	BP	U1026_L_down_go_BP
8187	GO:0042593	0.0103967	0.9979	5	115	glucose homeostasis	BP	U1026_L_down_go_BP
8531	GO:0043434	0.0106522	0.998899	3	40	response to peptide hormone	BP	U1026_L_down_go_BP
12220	GO:0071773	0.0107902	0.999512	2	14	cellular response to BMP stimulus	BP	U1026_L_down_go_BP
7851	GO:0038009	0.0114096	1	1	1	regulation of signal transduction by receptor internalization	BP	U1026_L_down_go_BP
10414	GO:0051394	0.0114096	1	1	1	regulation of nerve growth factor receptor activity	BP	U1026_L_down_go_BP
10948	GO:0060299	0.0114096	1	1	1	negative regulation of sarcomere organization	BP	U1026_L_down_go_BP
10993	GO:0060373	0.0114096	1	1	1	regulation of ventricular cardiac muscle cell membrane depolarization	BP	U1026_L_down_go_BP
13629	GO:1900826	0.0114096	1	1	1	negative regulation of membrane depolarization during cardiac muscle cell action potential	BP	U1026_L_down_go_BP
15083	GO:2000649	0.0114096	1	1	1	regulation of sodium ion transmembrane transporter activity	BP	U1026_L_down_go_BP
3100	GO:0008052	0.0114096	1	1	1	sensory organ boundary specification	BP	U1026_L_down_go_BP
1006	GO:0003358	0.0114096	1	1	1	noradrenergic neuron development	BP	U1026_L_down_go_BP
5376	GO:0021723	0.0114096	1	1	1	medullary reticular formation development	BP	U1026_L_down_go_BP
5443	GO:0021934	0.0114096	1	1	1	hindbrain tangential cell migration	BP	U1026_L_down_go_BP
9794	GO:0048483	0.0114096	1	1	1	autonomic nervous system development	BP	U1026_L_down_go_BP
9797	GO:0048486	0.0114096	1	1	1	parasympathetic nervous system development	BP	U1026_L_down_go_BP
9976	GO:0048894	0.0114096	1	1	1	efferent axon development in a lateral line nerve	BP	U1026_L_down_go_BP
11351	GO:0061452	0.0114096	1	1	1	retrotrapezoid nucleus neuron differentiation	BP	U1026_L_down_go_BP
7631	GO:0035880	0.0114096	1	1	1	embryonic nail plate morphogenesis	BP	U1026_L_down_go_BP
9034	GO:0045617	0.0114096	1	1	1	negative regulation of keratinocyte differentiation	BP	U1026_L_down_go_BP
10557	GO:0051795	0.0114096	1	1	1	positive regulation of timing of catagen	BP	U1026_L_down_go_BP
10989	GO:0060364	0.0114096	1	1	1	frontal suture morphogenesis	BP	U1026_L_down_go_BP
12697	GO:0090427	0.0114096	1	1	1	activation of meiosis	BP	U1026_L_down_go_BP
15174	GO:2001055	0.0114096	1	1	1	positive regulation of mesenchymal cell apoptotic process	BP	U1026_L_down_go_BP
2979	GO:0007463	0.0114096	1	1	1	R2/R5 cell fate commitment	BP	U1026_L_down_go_BP
9669	GO:0048054	0.0114096	1	1	1	R2/R5 cell differentiation	BP	U1026_L_down_go_BP
7641	GO:0035903	0.0114096	1	1	1	cellular response to immobilization stress	BP	U1026_L_down_go_BP
10440	GO:0051459	0.0114096	1	1	1	regulation of corticotropin secretion	BP	U1026_L_down_go_BP
10441	GO:0051460	0.0114096	1	1	1	negative regulation of corticotropin secretion	BP	U1026_L_down_go_BP
13528	GO:1900011	0.0114096	1	1	1	negative regulation of corticotropin-releasing hormone receptor activity	BP	U1026_L_down_go_BP
13932	GO:1902725	0.0114096	1	1	1	negative regulation of satellite cell differentiation	BP	U1026_L_down_go_BP
11610	GO:0070172	0.0114096	1	1	1	positive regulation of tooth mineralization	BP	U1026_L_down_go_BP
12322	GO:0072079	0.0114096	1	1	1	nephron tubule formation	BP	U1026_L_down_go_BP
2992	GO:0007486	0.0114096	1	1	1	imaginal disc-derived female genitalia development	BP	U1026_L_down_go_BP
3771	GO:0009997	0.0114096	1	1	1	negative regulation of cardioblast cell fate specification	BP	U1026_L_down_go_BP
7361	GO:0035224	0.0114096	1	1	1	genital disc anterior/posterior pattern formation	BP	U1026_L_down_go_BP
7389	GO:0035263	0.0114096	1	1	1	genital disc sexually dimorphic development	BP	U1026_L_down_go_BP
9682	GO:0048094	0.0114096	1	1	1	male pigmentation	BP	U1026_L_down_go_BP
11270	GO:0061101	0.0114096	1	1	1	neuroendocrine cell differentiation	BP	U1026_L_down_go_BP
9865	GO:0048645	0.0114096	1	1	1	animal organ formation	BP	U1026_L_down_go_BP
5308	GO:0021502	0.0114096	1	1	1	neural fold elevation formation	BP	U1026_L_down_go_BP
12311	GO:0072040	0.0114096	1	1	1	negative regulation of mesenchymal cell apoptotic process involved in nephron morphogenesis	BP	U1026_L_down_go_BP
12337	GO:0072136	0.0114096	1	1	1	metanephric mesenchymal cell proliferation involved in metanephros development	BP	U1026_L_down_go_BP
14496	GO:1905069	0.0114096	1	1	1	allantois development	BP	U1026_L_down_go_BP
12204	GO:0071696	0.0114096	1	1	1	ectodermal placode development	BP	U1026_L_down_go_BP
4174	GO:0014822	0.0114096	1	1	1	detection of wounding	BP	U1026_L_down_go_BP
8472	GO:0043305	0.0114096	1	1	1	negative regulation of mast cell degranulation	BP	U1026_L_down_go_BP
9775	GO:0048371	0.0114096	1	1	1	lateral mesodermal cell differentiation	BP	U1026_L_down_go_BP
9846	GO:0048613	0.0114096	1	1	1	embryonic ectodermal digestive tract morphogenesis	BP	U1026_L_down_go_BP
11045	GO:0060461	0.0114096	1	1	1	right lung morphogenesis	BP	U1026_L_down_go_BP
12583	GO:0090131	0.0114096	1	1	1	mesenchyme migration	BP	U1026_L_down_go_BP
930	GO:0003175	0.0114096	1	1	1	tricuspid valve development	BP	U1026_L_down_go_BP
942	GO:0003193	0.0114096	1	1	1	pulmonary valve formation	BP	U1026_L_down_go_BP
7650	GO:0035922	0.0114096	1	1	1	foramen ovale closure	BP	U1026_L_down_go_BP
11088	GO:0060577	0.0114096	1	1	1	pulmonary vein morphogenesis	BP	U1026_L_down_go_BP
15127	GO:2000793	0.0114096	1	1	1	cell proliferation involved in heart valve development	BP	U1026_L_down_go_BP
795	GO:0002443	0.0114096	1	1	1	leukocyte mediated immunity	BP	U1026_L_down_go_BP
8073	GO:0042309	0.0114096	1	1	1	homoiothermy	BP	U1026_L_down_go_BP
9267	GO:0046333	0.0114096	1	1	1	octopamine metabolic process	BP	U1026_L_down_go_BP
904	GO:0003100	0.0114096	1	1	1	regulation of systemic arterial blood pressure by endothelin	BP	U1026_L_down_go_BP
954	GO:0003218	0.0114096	1	1	1	cardiac left ventricle formation	BP	U1026_L_down_go_BP
982	GO:0003294	0.0114096	1	1	1	atrial ventricular junction remodeling	BP	U1026_L_down_go_BP
2699	GO:0006936	0.0133638	0.997754	4	80	muscle contraction	BP	U1026_L_down_go_BP
5791	GO:0030509	0.0138108	0.998421	3	44	BMP signaling pathway	BP	U1026_L_down_go_BP
9739	GO:0048263	0.0140168	0.999261	2	16	determination of dorsal identity	BP	U1026_L_down_go_BP
12789	GO:0097070	0.0140168	0.999261	2	16	ductus arteriosus closure	BP	U1026_L_down_go_BP
2700	GO:0006937	0.0140168	0.999261	2	16	regulation of muscle contraction	BP	U1026_L_down_go_BP
5792	GO:0030510	0.0140168	0.999261	2	16	regulation of BMP signaling pathway	BP	U1026_L_down_go_BP
918	GO:0003148	0.0140168	0.999261	2	16	outflow tract septum morphogenesis	BP	U1026_L_down_go_BP
10628	GO:0052356	0.0140168	0.999261	2	16	catabolism by host of symbiont cell wall chitin	BP	U1026_L_down_go_BP
8220	GO:0042694	0.0140168	0.999261	2	16	muscle cell fate specification	BP	U1026_L_down_go_BP
10980	GO:0060348	0.0146746	0.998283	3	45	bone development	BP	U1026_L_down_go_BP
7701	GO:0036065	0.0157398	0.99722	4	84	fucosylation	BP	U1026_L_down_go_BP
5939	GO:0030902	0.0157672	0.999111	2	17	hindbrain development	BP	U1026_L_down_go_BP
5673	GO:0030239	0.0157672	0.999111	2	17	myofibril assembly	BP	U1026_L_down_go_BP
4077	GO:0010942	0.0157672	0.999111	2	17	positive regulation of cell death	BP	U1026_L_down_go_BP
3011	GO:0007517	0.0163726	0.997073	4	85	muscle organ development	BP	U1026_L_down_go_BP
56	GO:0000122	0.0169243	0.992871	12	519	negative regulation of transcription by RNA polymerase II	BP	U1026_L_down_go_BP
3755	GO:0009953	0.017446	0.997817	3	48	dorsal/ventral pattern formation	BP	U1026_L_down_go_BP
15207	GO:2001234	0.0176058	0.998942	2	18	negative regulation of apoptotic signaling pathway	BP	U1026_L_down_go_BP
3039	GO:0007589	0.0176058	0.998942	2	18	body fluid secretion	BP	U1026_L_down_go_BP
2999	GO:0007498	0.0184302	0.997644	3	49	mesoderm development	BP	U1026_L_down_go_BP
2879	GO:0007275	0.0190682	0.991833	12	528	multicellular organism development	BP	U1026_L_down_go_BP
5611	GO:0030154	0.019208	0.992117	11	467	cell differentiation	BP	U1026_L_down_go_BP
2503	GO:0006589	0.0195304	0.998754	2	19	octopamine biosynthetic process	BP	U1026_L_down_go_BP
2996	GO:0007494	0.0195304	0.998754	2	19	midgut development	BP	U1026_L_down_go_BP
8987	GO:0045493	0.0195304	0.998754	2	19	xylan catabolic process	BP	U1026_L_down_go_BP
7954	GO:0040037	0.0195304	0.998754	2	19	negative regulation of fibroblast growth factor receptor signaling pathway	BP	U1026_L_down_go_BP
8383	GO:0043114	0.0195304	0.998754	2	19	regulation of vascular permeability	BP	U1026_L_down_go_BP
10314	GO:0051146	0.0215389	0.998546	2	20	striated muscle cell differentiation	BP	U1026_L_down_go_BP
13006	GO:0097746	0.0215389	0.998546	2	20	regulation of blood vessel diameter	BP	U1026_L_down_go_BP
8242	GO:0042744	0.0215641	0.997069	3	52	hydrogen peroxide catabolic process	BP	U1026_L_down_go_BP
13441	GO:0120162	0.0215641	0.997069	3	52	positive regulation of cold-induced thermogenesis	BP	U1026_L_down_go_BP
9059	GO:0045666	0.0215641	0.997069	3	52	positive regulation of neuron differentiation	BP	U1026_L_down_go_BP
2817	GO:0007168	0.0226694	0.996857	3	53	receptor guanylyl cyclase signaling pathway	BP	U1026_L_down_go_BP
13126	GO:0098909	0.0226893	0.99987	1	2	regulation of cardiac muscle cell action potential involved in regulation of contraction	BP	U1026_L_down_go_BP
11151	GO:0060762	0.0226893	0.99987	1	2	regulation of branching involved in mammary gland duct morphogenesis	BP	U1026_L_down_go_BP
11373	GO:0061549	0.0226893	0.99987	1	2	sympathetic ganglion development	BP	U1026_L_down_go_BP
1005	GO:0003357	0.0226893	0.99987	1	2	noradrenergic neuron differentiation	BP	U1026_L_down_go_BP
7766	GO:0036306	0.0226893	0.99987	1	2	embryonic heart tube elongation	BP	U1026_L_down_go_BP
5945	GO:0030910	0.0226893	0.99987	1	2	olfactory placode formation	BP	U1026_L_down_go_BP
11300	GO:0061197	0.0226893	0.99987	1	2	fungiform papilla morphogenesis	BP	U1026_L_down_go_BP
11374	GO:0061551	0.0226893	0.99987	1	2	trigeminal ganglion development	BP	U1026_L_down_go_BP
12320	GO:0072075	0.0226893	0.99987	1	2	metanephric mesenchyme development	BP	U1026_L_down_go_BP
12327	GO:0072095	0.0226893	0.99987	1	2	regulation of branch elongation involved in ureteric bud branching	BP	U1026_L_down_go_BP
12331	GO:0072107	0.0226893	0.99987	1	2	positive regulation of ureteric bud formation	BP	U1026_L_down_go_BP
8251	GO:0042756	0.0226893	0.99987	1	2	drinking behavior	BP	U1026_L_down_go_BP
14899	GO:2000057	0.0226893	0.99987	1	2	negative regulation of Wnt signaling pathway involved in digestive tract morphogenesis	BP	U1026_L_down_go_BP
12323	GO:0072080	0.0226893	0.99987	1	2	nephron tubule development	BP	U1026_L_down_go_BP
1000	GO:0003342	0.0226893	0.99987	1	2	proepicardium development	BP	U1026_L_down_go_BP
12028	GO:0071314	0.0226893	0.99987	1	2	cellular response to cocaine	BP	U1026_L_down_go_BP
4100	GO:0010991	0.0226893	0.99987	1	2	negative regulation of SMAD protein complex assembly	BP	U1026_L_down_go_BP
11115	GO:0060686	0.0226893	0.99987	1	2	negative regulation of prostatic bud formation	BP	U1026_L_down_go_BP
12334	GO:0072125	0.0226893	0.99987	1	2	negative regulation of glomerular mesangial cell proliferation	BP	U1026_L_down_go_BP
14539	GO:1905312	0.0226893	0.99987	1	2	positive regulation of cardiac neural crest cell migration involved in outflow tract morphogenesis	BP	U1026_L_down_go_BP
6654	GO:0032792	0.0226893	0.99987	1	2	negative regulation of CREB transcription factor activity	BP	U1026_L_down_go_BP
11158	GO:0060788	0.0226893	0.99987	1	2	ectodermal placode formation	BP	U1026_L_down_go_BP
9072	GO:0045705	0.0226893	0.99987	1	2	negative regulation of salivary gland boundary specification	BP	U1026_L_down_go_BP
12335	GO:0072133	0.0226893	0.99987	1	2	metanephric mesenchyme morphogenesis	BP	U1026_L_down_go_BP
12336	GO:0072134	0.0226893	0.99987	1	2	nephrogenic mesenchyme morphogenesis	BP	U1026_L_down_go_BP
11055	GO:0060485	0.0226893	0.99987	1	2	mesenchyme development	BP	U1026_L_down_go_BP
11046	GO:0060463	0.0226893	0.99987	1	2	lung lobe morphogenesis	BP	U1026_L_down_go_BP
8190	GO:0042596	0.0226893	0.99987	1	2	fear response	BP	U1026_L_down_go_BP
4009	GO:0010814	0.0226893	0.99987	1	2	substance P catabolic process	BP	U1026_L_down_go_BP
4011	GO:0010816	0.0226893	0.99987	1	2	calcitonin catabolic process	BP	U1026_L_down_go_BP
7235	GO:0034959	0.0226893	0.99987	1	2	endothelin maturation	BP	U1026_L_down_go_BP
7314	GO:0035138	0.0226893	0.99987	1	2	pectoral fin morphogenesis	BP	U1026_L_down_go_BP
986	GO:0003310	0.0226893	0.99987	1	2	pancreatic A cell differentiation	BP	U1026_L_down_go_BP
987	GO:0003311	0.0226893	0.99987	1	2	pancreatic D cell differentiation	BP	U1026_L_down_go_BP
12573	GO:0090104	0.0226893	0.99987	1	2	pancreatic epsilon cell differentiation	BP	U1026_L_down_go_BP
4157	GO:0014719	0.0226893	0.99987	1	2	skeletal muscle satellite cell activation	BP	U1026_L_down_go_BP
4182	GO:0014841	0.0226893	0.99987	1	2	skeletal muscle satellite cell proliferation	BP	U1026_L_down_go_BP
6736	GO:0033002	0.0226893	0.99987	1	2	muscle cell proliferation	BP	U1026_L_down_go_BP
10360	GO:0051270	0.0226893	0.99987	1	2	regulation of cellular component movement	BP	U1026_L_down_go_BP
15098	GO:2000721	0.0226893	0.99987	1	2	positive regulation of transcription from RNA polymerase II promoter involved in smooth muscle cell differentiation	BP	U1026_L_down_go_BP
11087	GO:0060576	0.0236291	0.998318	2	21	intestinal epithelial cell development	BP	U1026_L_down_go_BP
2936	GO:0007389	0.0236291	0.998318	2	21	pattern specification process	BP	U1026_L_down_go_BP
572	GO:0001878	0.0236291	0.998318	2	21	response to yeast	BP	U1026_L_down_go_BP
810	GO:0002532	0.0257989	0.998069	2	22	production of molecular mediator involved in inflammatory response	BP	U1026_L_down_go_BP
10338	GO:0051216	0.0261672	0.996162	3	56	cartilage development	BP	U1026_L_down_go_BP
7140	GO:0034504	0.0280462	0.997798	2	23	protein localization to nucleus	BP	U1026_L_down_go_BP
9916	GO:0048747	0.0280462	0.997798	2	23	muscle fiber development	BP	U1026_L_down_go_BP
10146	GO:0050796	0.0286503	0.995645	3	58	regulation of insulin secretion	BP	U1026_L_down_go_BP
9398	GO:0046716	0.029937	0.995369	3	59	muscle cell cellular homeostasis	BP	U1026_L_down_go_BP
4604	GO:0016267	0.030369	0.997504	2	24	O-glycan processing, core 1	BP	U1026_L_down_go_BP
9896	GO:0048705	0.030369	0.997504	2	24	skeletal system morphogenesis	BP	U1026_L_down_go_BP
4087	GO:0010960	0.030369	0.997504	2	24	magnesium ion homeostasis	BP	U1026_L_down_go_BP
8516	GO:0043407	0.030369	0.997504	2	24	negative regulation of MAP kinase activity	BP	U1026_L_down_go_BP
11005	GO:0060395	0.0327653	0.997188	2	25	SMAD protein signal transduction	BP	U1026_L_down_go_BP
13864	GO:1902339	0.0338408	0.999613	1	3	positive regulation of apoptotic process involved in morphogenesis	BP	U1026_L_down_go_BP
952	GO:0003214	0.0338408	0.999613	1	3	cardiac left ventricle morphogenesis	BP	U1026_L_down_go_BP
948	GO:0003207	0.0338408	0.999613	1	3	cardiac chamber formation	BP	U1026_L_down_go_BP
13660	GO:1901166	0.0338408	0.999613	1	3	neural crest cell migration involved in autonomic nervous system development	BP	U1026_L_down_go_BP
10741	GO:0055013	0.0338408	0.999613	1	3	cardiac muscle cell development	BP	U1026_L_down_go_BP
5329	GO:0021533	0.0338408	0.999613	1	3	cell differentiation in hindbrain	BP	U1026_L_down_go_BP
13016	GO:0098528	0.0338408	0.999613	1	3	skeletal muscle fiber differentiation	BP	U1026_L_down_go_BP
2997	GO:0007495	0.0338408	0.999613	1	3	visceral mesoderm-endoderm interaction involved in midgut development	BP	U1026_L_down_go_BP
11277	GO:0061146	0.0338408	0.999613	1	3	Peyer's patch morphogenesis	BP	U1026_L_down_go_BP
703	GO:0002125	0.0338408	0.999613	1	3	maternal aggressive behavior	BP	U1026_L_down_go_BP
11127	GO:0060710	0.0338408	0.999613	1	3	chorio-allantoic fusion	BP	U1026_L_down_go_BP
3794	GO:0010092	0.0338408	0.999613	1	3	specification of animal organ identity	BP	U1026_L_down_go_BP
3064	GO:0007621	0.0338408	0.999613	1	3	negative regulation of female receptivity	BP	U1026_L_down_go_BP
3709	GO:0009798	0.0338408	0.999613	1	3	axis specification	BP	U1026_L_down_go_BP
11023	GO:0060426	0.0338408	0.999613	1	3	lung vasculature development	BP	U1026_L_down_go_BP
5323	GO:0021526	0.0338408	0.999613	1	3	medial motor column neuron differentiation	BP	U1026_L_down_go_BP
11198	GO:0060973	0.0338408	0.999613	1	3	cell migration involved in heart development	BP	U1026_L_down_go_BP
11228	GO:0061030	0.0338408	0.999613	1	3	epithelial cell differentiation involved in mammary gland alveolus development	BP	U1026_L_down_go_BP
7734	GO:0036151	0.0338408	0.999613	1	3	phosphatidylcholine acyl-chain remodeling	BP	U1026_L_down_go_BP
14792	GO:1990697	0.0338408	0.999613	1	3	protein depalmitoleylation	BP	U1026_L_down_go_BP
3966	GO:0010729	0.0338408	0.999613	1	3	positive regulation of hydrogen peroxide biosynthetic process	BP	U1026_L_down_go_BP
15063	GO:2000609	0.0338408	0.999613	1	3	regulation of thyroid hormone generation	BP	U1026_L_down_go_BP
3004	GO:0007506	0.0338408	0.999613	1	3	gonadal mesoderm development	BP	U1026_L_down_go_BP
11114	GO:0060684	0.0338408	0.999613	1	3	epithelial-mesenchymal cell signaling	BP	U1026_L_down_go_BP
11116	GO:0060687	0.0338408	0.999613	1	3	regulation of branching involved in prostate gland morphogenesis	BP	U1026_L_down_go_BP
2934	GO:0007385	0.0338408	0.999613	1	3	specification of segmental identity, abdomen	BP	U1026_L_down_go_BP
5869	GO:0030703	0.0338408	0.999613	1	3	eggshell formation	BP	U1026_L_down_go_BP
10410	GO:0051385	0.0338408	0.999613	1	3	response to mineralocorticoid	BP	U1026_L_down_go_BP
12030	GO:0071316	0.0338408	0.999613	1	3	cellular response to nicotine	BP	U1026_L_down_go_BP
985	GO:0003309	0.0338408	0.999613	1	3	type B pancreatic cell differentiation	BP	U1026_L_down_go_BP
9765	GO:0048333	0.0338408	0.999613	1	3	mesodermal cell differentiation	BP	U1026_L_down_go_BP
9018	GO:0045596	0.0352331	0.996848	2	26	negative regulation of cell differentiation	BP	U1026_L_down_go_BP
9961	GO:0048856	0.0353837	0.994151	3	63	anatomical structure development	BP	U1026_L_down_go_BP
7608	GO:0035815	0.0377704	0.996483	2	27	positive regulation of renal sodium excretion	BP	U1026_L_down_go_BP
610	GO:0001947	0.0397803	0.993109	3	66	heart looping	BP	U1026_L_down_go_BP
14204	GO:1903779	0.0403754	0.996094	2	28	regulation of cardiac conduction	BP	U1026_L_down_go_BP
12071	GO:0071392	0.0430462	0.99568	2	29	cellular response to estradiol stimulus	BP	U1026_L_down_go_BP
3811	GO:0010193	0.0448653	0.999233	1	4	response to ozone	BP	U1026_L_down_go_BP
10594	GO:0051926	0.0448653	0.999233	1	4	negative regulation of calcium ion transport	BP	U1026_L_down_go_BP
10248	GO:0051001	0.0448653	0.999233	1	4	negative regulation of nitric-oxide synthase activity	BP	U1026_L_down_go_BP
11075	GO:0060541	0.0448653	0.999233	1	4	respiratory system development	BP	U1026_L_down_go_BP
12855	GO:0097211	0.0448653	0.999233	1	4	cellular response to gonadotropin-releasing hormone	BP	U1026_L_down_go_BP
8596	GO:0043586	0.0448653	0.999233	1	4	tongue development	BP	U1026_L_down_go_BP
9373	GO:0046661	0.0448653	0.999233	1	4	male sex differentiation	BP	U1026_L_down_go_BP
5291	GO:0019953	0.0448653	0.999233	1	4	sexual reproduction	BP	U1026_L_down_go_BP
8241	GO:0042743	0.0448653	0.999233	1	4	hydrogen peroxide metabolic process	BP	U1026_L_down_go_BP
1020	GO:0003416	0.0448653	0.999233	1	4	endochondral bone growth	BP	U1026_L_down_go_BP
5322	GO:0021524	0.0448653	0.999233	1	4	visceral motor neuron differentiation	BP	U1026_L_down_go_BP
5319	GO:0021521	0.0448653	0.999233	1	4	ventral spinal cord interneuron specification	BP	U1026_L_down_go_BP
11003	GO:0060393	0.0448653	0.999233	1	4	regulation of pathway-restricted SMAD protein phosphorylation	BP	U1026_L_down_go_BP
5800	GO:0030518	0.0448653	0.999233	1	4	intracellular steroid hormone receptor signaling pathway	BP	U1026_L_down_go_BP
10742	GO:0055014	0.0448653	0.999233	1	4	atrial cardiac muscle cell development	BP	U1026_L_down_go_BP
5672	GO:0030238	0.0448653	0.999233	1	4	male sex determination	BP	U1026_L_down_go_BP
7763	GO:0036302	0.0448653	0.999233	1	4	atrioventricular canal development	BP	U1026_L_down_go_BP
10809	GO:0060028	0.0448653	0.999233	1	4	convergent extension involved in axis elongation	BP	U1026_L_down_go_BP
10752	GO:0055062	0.0448653	0.999233	1	4	phosphate ion homeostasis	BP	U1026_L_down_go_BP
12360	GO:0072210	0.0448653	0.999233	1	4	metanephric nephron development	BP	U1026_L_down_go_BP
12875	GO:0097275	0.0448653	0.999233	1	4	cellular ammonium homeostasis	BP	U1026_L_down_go_BP
12876	GO:0097276	0.0448653	0.999233	1	4	cellular creatinine homeostasis	BP	U1026_L_down_go_BP
12877	GO:0097277	0.0448653	0.999233	1	4	cellular urea homeostasis	BP	U1026_L_down_go_BP
10504	GO:0051647	0.0448653	0.999233	1	4	nucleus localization	BP	U1026_L_down_go_BP
11246	GO:0061055	0.0448653	0.999233	1	4	myotome development	BP	U1026_L_down_go_BP
2974	GO:0007444	0.0448653	0.999233	1	4	imaginal disc development	BP	U1026_L_down_go_BP
9848	GO:0048617	0.0448653	0.999233	1	4	embryonic foregut morphogenesis	BP	U1026_L_down_go_BP
13628	GO:1900825	0.0448653	0.999233	1	4	regulation of membrane depolarization during cardiac muscle cell action potential	BP	U1026_L_down_go_BP
11606	GO:0070166	0.0448653	0.999233	1	4	enamel mineralization	BP	U1026_L_down_go_BP
14423	GO:1904778	0.0448653	0.999233	1	4	positive regulation of protein localization to cell cortex	BP	U1026_L_down_go_BP
10786	GO:0055123	0.0448653	0.999233	1	4	digestive system development	BP	U1026_L_down_go_BP
4171	GO:0014816	0.0448653	0.999233	1	4	skeletal muscle satellite cell differentiation	BP	U1026_L_down_go_BP
8130	GO:0042447	0.0448653	0.999233	1	4	hormone catabolic process	BP	U1026_L_down_go_BP
10891	GO:0060174	0.0448653	0.999233	1	4	limb bud formation	BP	U1026_L_down_go_BP
10259	GO:0051017	0.0457809	0.99524	2	30	actin filament bundle assembly	BP	U1026_L_down_go_BP
5632	GO:0030178	0.0485778	0.994775	2	31	negative regulation of Wnt signaling pathway	BP	U1026_L_down_go_BP
8140	GO:0042475	0.0485778	0.994775	2	31	odontogenesis of dentin-containing tooth	BP	U1026_L_down_go_BP
2093	GO:0005861	0.000117588	0.999998	3	9	troponin complex	CC	U1026_L_down_go_CC
5764	GO:0030428	0.000386993	0.999989	3	13	cell septum	CC	U1026_L_down_go_CC
1955	GO:0005615	0.000596797	0.99971	33	1571	extracellular space	CC	U1026_L_down_go_CC
6729	GO:0032982	0.00262494	0.99995	2	7	myosin filament	CC	U1026_L_down_go_CC
12290	GO:0071944	0.00409102	0.999516	4	57	cell periphery	CC	U1026_L_down_go_CC
1936	GO:0005576	0.00451668	0.997484	34	1853	extracellular region	CC	U1026_L_down_go_CC
4365	GO:0015629	0.00506934	0.998781	7	182	actin cytoskeleton	CC	U1026_L_down_go_CC
257	GO:0000790	0.0075127	0.998055	7	196	nuclear chromatin	CC	U1026_L_down_go_CC
4679	GO:0016459	0.00795969	0.999264	3	36	myosin complex	CC	U1026_L_down_go_CC
8419	GO:0043196	0.0107902	0.999512	2	14	varicosity	CC	U1026_L_down_go_CC
2039	GO:0005767	0.0114096	1	1	1	secondary lysosome	CC	U1026_L_down_go_CC
2003	GO:0005704	0.0114096	1	1	1	polytene chromosome band	CC	U1026_L_down_go_CC
6114	GO:0031302	0.0114096	1	1	1	intrinsic component of endosome membrane	CC	U1026_L_down_go_CC
5603	GO:0030141	0.0261672	0.996162	3	56	secretory granule	CC	U1026_L_down_go_CC
5980	GO:0031012	0.0272243	0.988774	10	431	extracellular matrix	CC	U1026_L_down_go_CC
8019	GO:0042151	0.0338408	0.999613	1	3	nematocyst	CC	U1026_L_down_go_CC
6509	GO:0032444	0.0338408	0.999613	1	3	activin responsive factor complex	CC	U1026_L_down_go_CC
3765	GO:0009986	0.0380265	0.982002	12	586	cell surface	CC	U1026_L_down_go_CC
1983	GO:0005672	0.0448653	0.999233	1	4	transcription factor TFIIA complex	CC	U1026_L_down_go_CC
6015	GO:0031089	0.0448653	0.999233	1	4	platelet dense granule lumen	CC	U1026_L_down_go_CC
7127	GO:0034466	0.0448653	0.999233	1	4	chromaffin granule lumen	CC	U1026_L_down_go_CC
5537	GO:0030016	0.0485778	0.994775	2	31	myofibril	CC	U1026_L_down_go_CC
324	GO:0000977	1.76896e-10	1	18	230	RNA polymerase II transcription regulatory region sequence-specific DNA binding	MF	U1026_L_down_go_MF
327	GO:0000981	2.63125e-07	1	16	289	DNA-binding transcription factor activity, RNA polymerase II-specific	MF	U1026_L_down_go_MF
1041	GO:0003700	7.4754e-07	1	21	521	DNA-binding transcription factor activity	MF	U1026_L_down_go_MF
1776	GO:0005125	1.35188e-06	1	7	49	cytokine activity	MF	U1026_L_down_go_MF
325	GO:0000978	4.32566e-06	0.999999	16	358	RNA polymerase II cis-regulatory region sequence-specific DNA binding	MF	U1026_L_down_go_MF
370	GO:0001228	9.62182e-06	0.999998	12	220	DNA-binding transcription activator activity, RNA polymerase II-specific	MF	U1026_L_down_go_MF
1767	GO:0005109	6.92868e-05	0.999996	5	38	frizzled binding	MF	U1026_L_down_go_MF
8587	GO:0043565	0.000360154	0.999894	14	418	sequence-specific DNA binding	MF	U1026_L_down_go_MF
1297	GO:0004252	0.00053391	0.999864	11	289	serine-type endopeptidase activity	MF	U1026_L_down_go_MF
1239	GO:0004100	0.000605324	0.999979	3	15	chitin synthase activity	MF	U1026_L_down_go_MF
1296	GO:0004222	0.000663141	0.999855	9	207	metalloendopeptidase activity	MF	U1026_L_down_go_MF
348	GO:0001102	0.00249556	0.999852	3	24	RNA polymerase II activating transcription factor binding	MF	U1026_L_down_go_MF
3103	GO:0008061	0.00253853	0.999739	4	50	chitin binding	MF	U1026_L_down_go_MF
9648	GO:0048018	0.00667038	0.999773	2	11	receptor ligand activity	MF	U1026_L_down_go_MF
5240	GO:0019806	0.00794442	0.9997	2	12	bromide peroxidase activity	MF	U1026_L_down_go_MF
5027	GO:0018834	0.0114096	1	1	1	dichloromethane dehalogenase activity	MF	U1026_L_down_go_MF
10423	GO:0051424	0.0114096	1	1	1	corticotropin-releasing hormone binding	MF	U1026_L_down_go_MF
1660	GO:0004837	0.0114096	1	1	1	tyrosine decarboxylase activity	MF	U1026_L_down_go_MF
1495	GO:0004601	0.0121724	0.998675	3	42	peroxidase activity	MF	U1026_L_down_go_MF
4881	GO:0017080	0.0123571	0.999395	2	15	sodium channel regulator activity	MF	U1026_L_down_go_MF
4841	GO:0016941	0.0146746	0.998283	3	45	natriuretic peptide receptor activity	MF	U1026_L_down_go_MF
4865	GO:0017046	0.0176854	0.996764	4	87	peptide hormone binding	MF	U1026_L_down_go_MF
9455	GO:0046920	0.0204892	0.99727	3	51	alpha-(1->3)-fucosyltransferase activity	MF	U1026_L_down_go_MF
3308	GO:0008417	0.0215641	0.997069	3	52	fucosyltransferase activity	MF	U1026_L_down_go_MF
12004	GO:0071253	0.0226893	0.99987	1	2	connexin binding	MF	U1026_L_down_go_MF
6273	GO:0031702	0.0226893	0.99987	1	2	type 1 angiotensin receptor binding	MF	U1026_L_down_go_MF
323	GO:0000976	0.0291596	0.992327	5	150	transcription regulatory region sequence-specific DNA binding	MF	U1026_L_down_go_MF
8168	GO:0042562	0.029937	0.995369	3	59	hormone binding	MF	U1026_L_down_go_MF
4601	GO:0016263	0.030369	0.997504	2	24	glycoprotein-N-acetylgalactosamine 3-beta-galactosyltransferase activity	MF	U1026_L_down_go_MF
8282	GO:0042813	0.030369	0.997504	2	24	Wnt-activated receptor activity	MF	U1026_L_down_go_MF
14319	GO:1904315	0.0312539	0.995083	3	60	transmitter-gated ion channel activity involved in regulation of postsynaptic membrane potential	MF	U1026_L_down_go_MF
1345	GO:0004360	0.0338408	0.999613	1	3	glutamine-fructose-6-phosphate transaminase (isomerizing) activity	MF	U1026_L_down_go_MF
13038	GO:0098641	0.0338408	0.999613	1	3	cadherin binding involved in cell-cell adhesion	MF	U1026_L_down_go_MF
14794	GO:1990699	0.0338408	0.999613	1	3	palmitoleyl hydrolase activity	MF	U1026_L_down_go_MF
563	GO:0001849	0.0338408	0.999613	1	3	complement component C1q complex binding	MF	U1026_L_down_go_MF
1787	GO:0005152	0.0338408	0.999613	1	3	interleukin-1 receptor antagonist activity	MF	U1026_L_down_go_MF
9490	GO:0046983	0.0344268	0.992252	4	107	protein dimerization activity	MF	U1026_L_down_go_MF
11543	GO:0070006	0.0352331	0.996848	2	26	metalloaminopeptidase activity	MF	U1026_L_down_go_MF
1810	GO:0005201	0.0367802	0.988185	6	214	extracellular matrix structural constituent	MF	U1026_L_down_go_MF
1682	GO:0004867	0.0395131	0.988722	5	163	serine-type endopeptidase inhibitor activity	MF	U1026_L_down_go_MF
1362	GO:0004383	0.0397803	0.993109	3	66	guanylate cyclase activity	MF	U1026_L_down_go_MF
3116	GO:0008083	0.0444399	0.99195	3	69	growth factor activity	MF	U1026_L_down_go_MF
9532	GO:0047256	0.0448653	0.999233	1	4	lactosylceramide 1,3-N-acetyl-beta-D-glucosaminyltransferase activity	MF	U1026_L_down_go_MF
3328	GO:0008454	0.0448653	0.999233	1	4	alpha-1,3-mannosylglycoprotein 4-beta-N-acetylglucosaminyltransferase activity	MF	U1026_L_down_go_MF
1128	GO:0003938	0.0448653	0.999233	1	4	IMP dehydrogenase activity	MF	U1026_L_down_go_MF
3855	GO:0010385	0.0448653	0.999233	1	4	double-stranded methylated DNA binding	MF	U1026_L_down_go_MF
8803	GO:0044729	0.0448653	0.999233	1	4	hemi-methylated DNA-binding	MF	U1026_L_down_go_MF
14943	GO:2000179	5.48614e-05	1	2	22	positive regulation of neural precursor cell proliferation	BP	U1026_L_up_go_BP
4463	GO:0015908	5.91785e-05	1	2	23	fatty acid transport	BP	U1026_L_up_go_BP
4470	GO:0015918	6.41786e-05	1	2	24	sterol transport	BP	U1026_L_up_go_BP
7646	GO:0035912	0.000996228	1	1	2	dorsal aorta morphogenesis	BP	U1026_L_up_go_BP
14521	GO:1905224	0.00102115	1	1	2	clathrin-coated pit assembly	BP	U1026_L_up_go_BP
12417	GO:0072554	0.00150069	0.999999	1	3	blood vessel lumenization	BP	U1026_L_up_go_BP
949	GO:0003208	0.00199061	0.999999	1	4	cardiac ventricle morphogenesis	BP	U1026_L_up_go_BP
5386	GO:0021767	0.00200172	0.999999	1	4	mammillary body development	BP	U1026_L_up_go_BP
5416	GO:0021855	0.00200172	0.999999	1	4	hypothalamus cell migration	BP	U1026_L_up_go_BP
11333	GO:0061374	0.00200172	0.999999	1	4	mammillothalamic axonal tract development	BP	U1026_L_up_go_BP
11335	GO:0061379	0.00200172	0.999999	1	4	inferior colliculus development	BP	U1026_L_up_go_BP
11336	GO:0061381	0.00200172	0.999999	1	4	cell migration in diencephalon	BP	U1026_L_up_go_BP
12172	GO:0071600	0.00201175	0.999999	1	4	otic vesicle morphogenesis	BP	U1026_L_up_go_BP
12371	GO:0072318	0.00202212	0.999999	1	4	clathrin coat disassembly	BP	U1026_L_up_go_BP
3742	GO:0009913	0.00252211	0.999998	1	5	epidermal cell differentiation	BP	U1026_L_up_go_BP
11089	GO:0060579	0.00298751	0.999997	1	6	ventral spinal cord interneuron fate commitment	BP	U1026_L_up_go_BP
950	GO:0003209	0.00299791	0.999996	1	6	cardiac atrium morphogenesis	BP	U1026_L_up_go_BP
12772	GO:0097039	0.00301595	0.999996	1	6	protein linear polyubiquitination	BP	U1026_L_up_go_BP
12831	GO:0097176	0.00350123	0.999995	1	7	epoxide metabolic process	BP	U1026_L_up_go_BP
11257	GO:0061074	0.00399188	0.999993	1	8	regulation of neural retina development	BP	U1026_L_up_go_BP
957	GO:0003222	0.00399594	0.999993	1	8	ventricular trabecula myocardium morphogenesis	BP	U1026_L_up_go_BP
5476	GO:0022029	0.00400906	0.999993	1	8	telencephalon cell migration	BP	U1026_L_up_go_BP
14150	GO:1903588	0.00451949	0.999991	1	9	negative regulation of blood vessel endothelial cell proliferation involved in sprouting angiogenesis	BP	U1026_L_up_go_BP
5658	GO:0030217	0.00499744	0.999989	1	10	T cell differentiation	BP	U1026_L_up_go_BP
3930	GO:0010629	0.00528072	0.999833	2	218	negative regulation of gene expression	BP	U1026_L_up_go_BP
2940	GO:0007398	0.00550157	0.999987	1	11	ectoderm development	BP	U1026_L_up_go_BP
9959	GO:0048853	0.00552539	0.999987	1	11	forebrain morphogenesis	BP	U1026_L_up_go_BP
11347	GO:0061436	0.00599544	0.999985	1	12	establishment of skin barrier	BP	U1026_L_up_go_BP
12560	GO:0090051	0.00650439	0.999982	1	13	negative regulation of cell migration involved in sprouting angiogenesis	BP	U1026_L_up_go_BP
7540	GO:0035622	0.00651103	0.999982	1	13	intrahepatic bile duct development	BP	U1026_L_up_go_BP
9787	GO:0048468	0.00651678	0.999982	1	13	cell development	BP	U1026_L_up_go_BP
13749	GO:1901687	0.00695706	0.999979	1	14	glutathione derivative biosynthetic process	BP	U1026_L_up_go_BP
8754	GO:0044344	0.00702046	0.999978	1	14	cellular response to fibroblast growth factor stimulus	BP	U1026_L_up_go_BP
1001	GO:0003344	0.00704032	0.999978	1	14	pericardium morphogenesis	BP	U1026_L_up_go_BP
2949	GO:0007412	0.00757093	0.999975	1	15	axon target recognition	BP	U1026_L_up_go_BP
7651	GO:0035924	0.00799523	0.999972	1	16	cellular response to vascular endothelial growth factor stimulus	BP	U1026_L_up_go_BP
415	GO:0001569	0.0084787	0.999968	1	17	branching involved in blood vessel morphogenesis	BP	U1026_L_up_go_BP
6867	GO:0033504	0.00948837	0.99996	1	19	floor plate development	BP	U1026_L_up_go_BP
8568	GO:0043537	0.00951489	0.99996	1	19	negative regulation of blood vessel endothelial cell migration	BP	U1026_L_up_go_BP
11313	GO:0061314	0.0110363	0.999945	1	22	Notch signaling involved in heart development	BP	U1026_L_up_go_BP
2749	GO:0007029	0.0115515	0.99994	1	23	endoplasmic reticulum organization	BP	U1026_L_up_go_BP
741	GO:0002223	0.0124593	0.99993	1	25	stimulatory C-type lectin receptor signaling pathway	BP	U1026_L_up_go_BP
629	GO:0001974	0.0135031	0.999917	1	27	blood vessel remodeling	BP	U1026_L_up_go_BP
5938	GO:0030901	0.0135146	0.999917	1	27	midbrain development	BP	U1026_L_up_go_BP
3920	GO:0010596	0.0145039	0.999904	1	29	negative regulation of endothelial cell migration	BP	U1026_L_up_go_BP
3385	GO:0008542	0.0154738	0.999891	1	31	visual learning	BP	U1026_L_up_go_BP
4603	GO:0016266	0.016409	0.999877	1	33	O-glycan processing	BP	U1026_L_up_go_BP
9892	GO:0048701	0.0174772	0.99986	1	35	embryonic cranial skeleton morphogenesis	BP	U1026_L_up_go_BP
9645	GO:0048015	0.0175973	0.999858	1	35	phosphatidylinositol-mediated signaling	BP	U1026_L_up_go_BP
12429	GO:0072583	0.0190112	0.999834	1	38	clathrin-dependent endocytosis	BP	U1026_L_up_go_BP
11002	GO:0060392	0.0194698	0.999826	1	39	negative regulation of SMAD protein signal transduction	BP	U1026_L_up_go_BP
8590	GO:0043569	0.0194775	0.999825	1	39	negative regulation of insulin-like growth factor receptor signaling pathway	BP	U1026_L_up_go_BP
4095	GO:0010977	0.0224281	0.999768	1	45	negative regulation of neuron projection development	BP	U1026_L_up_go_BP
6041	GO:0031122	0.0245037	0.999722	1	49	cytoplasmic microtubule organization	BP	U1026_L_up_go_BP
9096	GO:0045747	0.0257787	0.999692	1	52	positive regulation of Notch signaling pathway	BP	U1026_L_up_go_BP
8242	GO:0042744	0.0258085	0.999691	1	52	hydrogen peroxide catabolic process	BP	U1026_L_up_go_BP
10127	GO:0050767	0.0288273	0.999613	1	58	regulation of neurogenesis	BP	U1026_L_up_go_BP
5469	GO:0022008	0.0292861	0.999601	1	59	neurogenesis	BP	U1026_L_up_go_BP
12152	GO:0071560	0.0302563	0.999573	1	61	cellular response to transforming growth factor beta stimulus	BP	U1026_L_up_go_BP
9095	GO:0045746	0.0306978	0.999561	1	62	negative regulation of Notch signaling pathway	BP	U1026_L_up_go_BP
2603	GO:0006749	0.0314709	0.999538	1	64	glutathione metabolic process	BP	U1026_L_up_go_BP
510	GO:0001756	0.0351453	0.999422	1	71	somitogenesis	BP	U1026_L_up_go_BP
2345	GO:0006355	0.0357454	0.996893	2	600	regulation of transcription, DNA-templated	BP	U1026_L_up_go_BP
8389	GO:0043123	0.0486653	0.998881	1	99	positive regulation of I-kappaB kinase/NF-kappaB signaling	BP	U1026_L_up_go_BP
149	GO:0000324	2.46125e-05	1	2	15	fungal-type vacuole	CC	U1026_L_up_go_CC
11813	GO:0070701	0.000501038	1	1	1	mucus layer	CC	U1026_L_up_go_CC
8192	GO:0042599	0.0015307	0.999999	1	3	lamellar body	CC	U1026_L_up_go_CC
13726	GO:1901588	0.0015307	0.999999	1	3	dendritic microtubule	CC	U1026_L_up_go_CC
12229	GO:0071797	0.00251993	0.999998	1	5	LUBAC complex	CC	U1026_L_up_go_CC
1960	GO:0005635	0.0030314	0.999928	2	164	nuclear envelope	CC	U1026_L_up_go_CC
1955	GO:0005615	0.00665647	0.999198	4	1571	extracellular space	CC	U1026_L_up_go_CC
7442	GO:0035371	0.0100795	0.999955	1	20	microtubule plus-end	CC	U1026_L_up_go_CC
2104	GO:0005881	0.020934	0.999798	1	42	cytoplasmic microtubule	CC	U1026_L_up_go_CC
70	GO:0000151	0.0356156	0.999406	1	72	ubiquitin ligase complex	CC	U1026_L_up_go_CC
1910	GO:0005504	4.0139e-05	1	2	19	fatty acid binding	MF	U1026_L_up_go_MF
6707	GO:0032934	7.06897e-05	1	2	25	sterol binding	MF	U1026_L_up_go_MF
4353	GO:0015485	0.000626615	0.999993	2	74	cholesterol binding	MF	U1026_L_up_go_MF
1300	GO:0004301	0.00500281	0.999989	1	10	epoxide hydrolase activity	MF	U1026_L_up_go_MF
131	GO:0000287	0.00544099	0.999825	2	222	magnesium ion binding	MF	U1026_L_up_go_MF
4767	GO:0016688	0.00945579	0.99996	1	19	L-ascorbate peroxidase activity	MF	U1026_L_up_go_MF
5730	GO:0030332	0.00954673	0.999959	1	19	cyclin binding	MF	U1026_L_up_go_MF
10252	GO:0051010	0.0151014	0.999896	1	30	microtubule plus-end binding	MF	U1026_L_up_go_MF
5692	GO:0030276	0.019516	0.999825	1	39	clathrin binding	MF	U1026_L_up_go_MF
8393	GO:0043130	0.029786	0.999587	1	60	ubiquitin binding	MF	U1026_L_up_go_MF
1349	GO:0004364	0.0333611	0.99948	1	68	glutathione transferase activity	MF	U1026_L_up_go_MF
1768	GO:0005112	0.0453245	0.999032	1	92	Notch binding	MF	U1026_L_up_go_MF
